# Supplementary material for: A Meta-Analysis of Typhoid Diagnostic Accuracy Studies: A Recommendation to Adopt a Standardized Composite Reference
Source: PLoS One. 2015 Nov 13;10(11):e0142364. doi: 10.1371/journal.pone.0142364 (PMC4643909; doi:10.1371/journal.pone.0142364)
Supplement: S3 Table — (XLSX) [file pone.0142364.s003.xlsx]

## Sheet: All combinations
StudyID (internal use)	First Author	Journal	Year	Excluded: 2 diagnostic tests not compared	Excluded: lacks data to complete 2x2 table	Index: Method of detection	Index: Specify in detail what is detected	Index: Specimen type	Index: Commercially available	Ref: Method of detection	Ref: Specify in detail what is detected	Ref: Specimen type	Ref: Commercially available	Able to extract absolute numbers for 2x2 table	# of samples analyzed	# true positives	# false positives	# false negatives	# true negatives
9	Kuhns M	PLoS One	2012	y
15	Lunguya O	Trans R Soc Trop Med Hyg	2012	y
20	Lafleur L	Lab on A Chip	2012	y
26	Khoo SK	BMC Infect Dis	2011	y		DNA	whole human genome 4x44K gene expression 2-color microarrays (Agilent)	blood	n	viable bacteria	Blood culture confirmed cases (aerobic pediatric plus bactec culture bottles, BD, USA, Bactec 9050 instrumented blood culture system, BD, USA), volume not specified, incubated up to 5 dys	blood	y	n	6
40	Francois P	Fems Immun Med Microbiol	2011	y
81	Chart H	J Med Microbiol	2007	y
91	Mateen MA	Indian J Pediatr	2006	y		physical	abdominal ultrasound	clinical	n	CRS	Widal test and blood culture	blood, serum	n	n	26
101	Vollard AM	Trans R Soc Trop Med Hyg	2005	y
110	Zailani SB	Afr J Med Med Sci	2003	y
117	Pai AP	J Assoc Physicians India	2003	y
131	Frimpong EH	West Afr J Med	2000	y
137	Ammah A	Trans R Soc Trop Med Hyg	1999	y
138	Parry CM	J Clin Microbiol	1999	y
141	Chart H	J Clin Pathol	1998	y
146	Khan M	Acta Trop	1998	y
148	Choo KE	Am J Trop Med Hyg	1997	y
164	Verdugo-Rodriguez A	Eur J Clin Microbiol Infect Dis	1993	y
166	Richens J	P N G Med J	1992	y
173	Mohammed I	Scand J Immunol Suppl	1992	y
180	Vitale G	J Clin Lab Immunol	1990	y
185	Rao BN	J Indian Med Assoc	1989	y
192	Boomsma LJ	Trop Geogr Med	1988	y
213	Rockhill RC	Southeast Asian J Trop Med Public Health	1981	y
227	Wain J	J Clin Microbiol	1998	y
257	Sangpetchsong V	Asian J Trop Med Pub Health	1983	y
261	Ross IN	Trans R Soc Trop Med Hyg	1987	y
263	Panchanathan V	Immunol Letters	1998	y
264	Palakala V	Biomed Pharma J	2012	y
267	Okoror LE	Discovery Innovat	2005	y
268	Odongo M	Kenyan Vet	2005	y
279	Kumar S	Folia Microbiol	2010	y
283	Kahtan K	Aden J Natural Applied Sci	2008	y
284	Joshi N	Annals Trop Paediatr	2008	y
296	Cocolin L	Fems Immun Med Microbiol	1998	y
299	Carlsson HE	Int Archives Allerg Applied Immuno	1975	y
300	Blacksell SD	Trans R Soc Trop Med Hyg	2007	y
302	Adedare TA	Afr J Clin Exper Microbiol	2008	y
25	Yan M	PLoS One	2011		y	antibody	Tubex (TF, PA, 12T, 12P) TF kit from IDL Biotech, Sweden	serum	n	viable bacteria	blood culture confirmed S.typhi and paratyphi A cases (adults: 4-8ml, children 2-4ml blood inoculated in Bactec plus aerobic/F culture broth (BD, USA) and cultured up to 7 dys	blood	y	n	88
27	Keddy KH	Bull World Health Organ	2011		y	antibody	Cromotest, semiquantitative slide agglutination, H antigen, IgM and IgG, cutoff >=1:80 (Linear Chemicals, Spain)	serum	y	viable bacteria	blood culture (Bac-T Alert, bioMerieux, France)	blood	y	n	92	14		14
27	Keddy KH	Bull World Health Organ	2011		y	antibody	Cromotest, semiquantitative slide agglutination, O antigen, IgM and IgG, cutoff >=1:80 (Linear Chemicals, Spain)	serum	y	viable bacteria	blood culture (Bac-T Alert, bioMerieux, France)	blood	y	n	92	1		27
27	Keddy KH	Bull World Health Organ	2011		y	antibody	Tubex TF, O9 antigen, IgM (IDL biotech AB, Sweden)	serum	y	viable bacteria	blood culture (Bac-T Alert, bioMerieux, France)	blood	y	n	92	19		9
27	Keddy KH	Bull World Health Organ	2011		y	antibody	Typhidot, OMP antigen, IgG (Malaysian Biodiagnostic Research, Malaysia)	serum	y	viable bacteria	blood culture (Bac-T Alert, bioMerieux, France)	blood	y	n	92	19		8
27	Keddy KH	Bull World Health Organ	2011		y	antibody	Typhidot, OMP antigen, IgM (Malaysian Biodiagnostic Research, Malaysia)	serum	y	viable bacteria	blood culture (Bac-T Alert, bioMerieux, France)	blood	y	n	92	17		10
27	Keddy KH	Bull World Health Organ	2011		y	antibody	Widal test, single tube, H antigen, IgM and IgG, cutoff >=1:80 (Cromotest, Linear Chemicals, Spain)	serum	y	viable bacteria	blood culture (Bac-T Alert, bioMerieux, France)	blood	y	n	92	4		24
27	Keddy KH	Bull World Health Organ	2011		y	antibody	Widal test, single tube, O antigen, IgM and IgG, cutoff >=1:80 (Cromotest, Linear Chemicals, Spain)	serum	y	viable bacteria	blood culture (Bac-T Alert, bioMerieux, France)	blood	y	n	92	2		26
59	Omuse G	Trop Doct	2010		y	antibody	Widal, H and O antigen, cutoff >=1:320 for both (Remel Europe Ltd, UK)	serum	y	viable bacteria	culture (Bactec 9120 and 9050 automated culture systmens, BD, USA)	bone marrow or blood	y	y	69	18		51
92	Vaishnavi C	Trop Gastroenterol	2006		y	antigen	anti-Vi, 09 and H-d to S.typhi coated on latex beads, (pos for 2 of 3 antibodies = pos, Denka Seiken, Japan)	stool culture supernatant	n	viable bacteria	stool culture (Xylose lysine deoxycholate and/or wilson and Blair media)	stool	unclear	n	120	3	6
98	House D	J Clin Microbiol	2005		y	antibody	ELISA, anti-LPS IgG, cutoff >=1:3200 on day 1 or 4-fold rise in titer from day 1 - day 7	serum	n	viable bacteria	blood culture, no specifics given	blood	unclear	y	52	46		6
112	Ngwu BAF	Niger J Med	2003		y	clinical	clinically diagnosed as typhoid fever, criteria not specified	clinical	n	CRS	Widal test or stool culture	serum, stool	n	y	260	134		126
134	Cardona-Castro N	Clin Diagn Lab Immunol	2000		y	antibody	Dot blot test for the detection of IgG antibodies to the flagellar antigen of S.typhi	serum	n	viable bacteria	blood culture, methods not specified	blood	unclear	y	69	66		3
134	Cardona-Castro N	Clin Diagn Lab Immunol	2000		y	antibody	Dot blot test for the detection of IgM antibodies to the flagellar antigen of S.typhi	serum	n	viable bacteria	blood culture, methods not specified	blood	unclear	y	69	69		0
149	Sharma M	J Med Microbiol	1997		y	antibody	countercurrent immuno-electrophoresis assay to detect antibodies to H antigen	serum	n	viable bacteria	blood culture pos to S.typhi, methods not specified	blood	unclear	y	37	9		28
149	Sharma M	J Med Microbiol	1997		y	antibody	countercurrent immuno-electrophoresis assay to detect antibodies to H antigen	serum	n	antibody	Widal test, cutoff >=1:320	serum	unclear	y	29	8		21
149	Sharma M	J Med Microbiol	1997		y	antibody	countercurrent immuno-electrophoresis assay to detect antibodies to O antigen	serum	n	viable bacteria	blood culture pos to S.typhi, methods not specified	blood	unclear	y	37	11		26
149	Sharma M	J Med Microbiol	1997		y	antibody	countercurrent immuno-electrophoresis assay to detect antibodies to O antigen	serum	n	antibody	Widal test, cutoff >=1:320	serum	unclear	y	29	13		16
149	Sharma M	J Med Microbiol	1997		y	antibody	countercurrent immuno-electrophoresis assay to detect antibodies to VI antigen	serum	n	viable bacteria	blood culture pos to S.typhi, methods not specified	blood	unclear	y	37	19		18
149	Sharma M	J Med Microbiol	1997		y	antibody	countercurrent immuno-electrophoresis assay to detect antibodies to VI antigen	serum	n	antibody	Widal test, cutoff >=1:320	serum	unclear	y	29	15		14
152	Shukla S	Indian J Med Res	1997		y	antibody	Widal test, slide agglutination, H antigen (Nirmal Lab, India)	serum	y	viable bacteria	blood culture, 5ml inoculated in glucose broth, incubated at 37C for 7 days	blood	unclear	y	138	108		30
152	Shukla S	Indian J Med Res	1997		y	antibody	Widal test, slide agglutination, O antigen (Nirmal Lab, India)	serum	y	viable bacteria	blood culture, 5ml inoculated in glucose broth, incubated at 37C for 7 days	blood	unclear	y	138	89		49
183	Weeramanthri TS	J Trop Med Hyg	1989		y	antibody	Widal test, O antigen, cutoff not prespecified, (Wellcome)	serum	y	viable bacteria	blood culture pos for S.typhi, methods not specified	blood	unclear	n	98
250	Tanyigna KB	Afr J Clin Exper Microbiol	2008		y	??	Diazo test,	urine	n	antibody	Widal test, O antigen >=1:160 or H antigen >=1:320, (Cromatest stained bacterial suspension antigens)	serum	unclear	y	101	15		40
286	Hosoglu S	J Infect Dev Ctries	2008		y	antibody	Widal test, O or H antigen >=1:160	serum	unclear	viable bacteria	culture-proven typhoid fever, methods not specified	unclear	unclear	y	166	75		91
287	Hirschl A	Infect Control	1985		y	antibody	ELISA to detect S.typhi LPS IgA, samples from endemic region (HongKong)	serum	n	viable bacteria	culturally verified typhoid fever, methods not specified	unclear	unclear	n	25	16		10
287	Hirschl A	Infect Control	1985		y	antibody	ELISA to detect S.typhi LPS IgA, samples from non-endemic region (Austria)	serum	n	viable bacteria	culturally verified typhoid fever, methods not specified	unclear	unclear	n	14	13		1
287	Hirschl A	Infect Control	1985		y	antibody	ELISA to detect S.typhi LPS IgG, samples from endemic region (HongKong)	serum	n	viable bacteria	culturally verified typhoid fever, methods not specified	unclear	unclear	n	26	23		2
287	Hirschl A	Infect Control	1985		y	antibody	ELISA to detect S.typhi LPS IgG, samples from non-endemic region (Austria)	serum	n	viable bacteria	culturally verified typhoid fever, methods not specified	unclear	unclear	n	16	11		5
287	Hirschl A	Infect Control	1985		y	antibody	ELISA to detect S.typhi LPS IgM, samples from endemic region (HongKong)	serum	n	viable bacteria	culturally verified typhoid fever, methods not specified	unclear	unclear	n	26	14		12
287	Hirschl A	Infect Control	1985		y	antibody	ELISA to detect S.typhi LPS IgM, samples from non-endemic region (Austria)	serum	n	viable bacteria	culturally verified typhoid fever, methods not specified	unclear	unclear	n	16	15		1
287	Hirschl A	Infect Control	1985		y	antibody	ELISA to detect S.typhi LPS IgM+IgG, samples from endemic region (HongKong)	serum	n	viable bacteria	culturally verified typhoid fever, methods not specified	unclear	unclear	n	26	24		2
287	Hirschl A	Infect Control	1985		y	antibody	ELISA to detect S.typhi LPS IgM+IgG, samples from non-endemic region (Austria)	serum	n	viable bacteria	culturally verified typhoid fever, methods not specified	unclear	unclear	n	16	15		1
287	Hirschl A	Infect Control	1985		y	antibody	Widal test, O antigen, sample from endemic region (HongKong), cutoff not specified	serum	n	viable bacteria	culturally verified typhoid fever, methods not specified	unclear	unclear	n	26	13		13
287	Hirschl A	Infect Control	1985		y	antibody	Widal test, O antigen, sample from non-endemic region (Austria), cutoff not specified	serum	n	viable bacteria	culturally verified typhoid fever, methods not specified	unclear	unclear	n	16	15		1
303	Abdel Wahab MF	J Egypt Public Health Assoc	1996		y	antibody	Widal test, H antigen, cutoff >=1:320, manufacturer not specified	serum	unclear	viable bacteria	blood culture, 10ml blood inoculated into bottle containing nutrient agar and trypticase soy broth	blood	n	y	28	16		12
303	Abdel Wahab MF	J Egypt Public Health Assoc	1996		y	antibody	Widal test, H antigen, cutoff >=1:320, manufacturer not specified	serum	unclear	viable bacteria	blood culture, 10ml blood inoculated into bottle containing nutrient agar and trypticase soy broth	blood	n	y	42	35		7
95	Hosoglu S	Trans R Soc Trop Med Hyg	2006			composite	a score of >=6 for the predictive algorithm, included: age, abdominal distension, confusion, relative bradycardia, typhoid tongue, widal test pos, and leukopenia,	clinical, serum	n	CRS	case definition: isolation of S.typhi from blood, urine, bone marrow or stool, along with a compatible clinical presentation, i.e. persistent fever and at least 2 of the following symptoms: constipation or diarrhea, anorexia, abdominal pain, abdominal distention, relative bradycardia and changes in consciousness	blood, bone marrow, stool, urine, clinical	n	n	371	98	9	69	195
37	Beig FK	Braz J Infect Dis	2010			??	Diazo (??)	urine	unclear	viable bacteria	blood culture (5ml inoculated, incubation time unspecified)	blood	n	y	145	26	68	4	47
188	Ong LY	J Med Microbiol	1989			antibody	Adherence test to detect IgM to S.typhi O and H antigens	serum	n	viable bacteria	blood or stool culture pos for S.typhi	blood, stool	unclear	y	219	58	31	3	127
188	Ong LY	J Med Microbiol	1989			antibody	Adherence test to detect IgM to S.typhi O and H antigens	serum	n	CRS	blood or stool culture pos for S.typhi, or Widal pos (>=1:640 to H or O)	blood, stool, serum	unclear	y	219	89	0	48	82
171	Thevanesam V	Ceylon Med J	1992			antibody	agglutination test, H antigen, cutoff >=1:120	serum	n	viable bacteria	blood culture pos for S.typhi, methods not specified	blood	unclear	y	189	55	13	30	91
171	Thevanesam V	Ceylon Med J	1992			antibody	agglutination test, H antigen, cutoff >=1:120	serum	n	viable bacteria	blood culture pos for S.typhi, methods not specified	blood	unclear	y	359	55	19	30	255
171	Thevanesam V	Ceylon Med J	1992			antibody	agglutination test, O antigen, cutoff >=1:120	serum	n	viable bacteria	blood culture pos for S.typhi, methods not specified	blood	unclear	y	187	79	17	6	85
171	Thevanesam V	Ceylon Med J	1992			antibody	agglutination test, O antigen, cutoff >=1:120	serum	n	viable bacteria	blood culture pos for S.typhi, methods not specified	blood	unclear	y	357	79	38	6	234
308	House D	J Clin Microbiol	2001			antibody	ELISA, anti-flagellum IgG, cutoff >=1:200	serum	n	viable bacteria	culture confirmed typhoid fever, methods not specified	blood, bone marrow	unclear	n	130	32	7	33	58
273	Murphy JR	Trans R Soc Trop Med Hyg	1993			antibody	antigen specific antibody secreting cells, antigen: s.typhi LPS	blood (PBMC)	n	viable bacteria	blood culture pos for s.typhi, methods not specified	blood	unclear	y	208	41	12	9	146
308	House D	J Clin Microbiol	2001			antibody	ELISA, anti-LPS IgA, cutoff >=1:100	serum	n	viable bacteria	culture confirmed typhoid fever, methods not specified	blood, bone marrow	unclear	n	130	34	3	31	62
308	House D	J Clin Microbiol	2001			antibody	ELISA, anti-LPS IgG, cutoff >=1:200	serum	n	viable bacteria	culture confirmed typhoid fever, methods not specified	blood, bone marrow	unclear	n	130	60	15	5	50
197	Sippel JE	Trans R Soc Trop Med Hyg	1987			antibody	ELISA, anti-LPS IgG, cutoff mean +2 SD of neg controls	serum	n	viable bacteria	isolation of S.typhi from blood clots, 5ml blood centrifuged and sera separated, clot placed in 10ml ox bile, subcultured on blood agar after 1, 3 and 7 days	blood clot	n	n	146	26	51	2	67
308	House D	J Clin Microbiol	2001			antibody	ELISA, anti-LPS IgM, cutoff >=1:400	serum	n	viable bacteria	culture confirmed typhoid fever, methods not specified	blood, bone marrow	unclear	n	130	49	4	16	61
197	Sippel JE	Trans R Soc Trop Med Hyg	1987			antibody	ELISA, anti-LPS IgM, cutoff mean +2 SD of neg controls	serum	n	viable bacteria	isolation of S.typhi from blood clots, 5ml blood centrifuged and sera separated, clot placed in 10ml ox bile, subcultured on blood agar after 1, 3 and 7 days	blood clot	n	n	146	23	44	5	74
21	Zaka-ur-Rab Z	Arch Dis Child	2012			antibody	ELISA, anti-S. typhi LPS IgA, cutoff determined from results	saliva	n	viable bacteria	blood culture confirmed cases	blood	unclear	y	97	33	0	4	60
144	Jesudason MV	Indian J Med Res	1998			antibody	ELISA, anti-S.typhi flagellin IgG	serum	n	viable bacteria	blood culture confirmed S.typhi, methods not specified	blood	unclear	y	86	32	1	15	38
144	Jesudason MV	Indian J Med Res	1998			antibody	ELISA, anti-S.typhi LPS IgG (antigen from Sigma)	serum	n	viable bacteria	blood culture confirmed S.typhi, methods not specified	blood	unclear	y	86	42	2	5	37
99	Zuniga J	J Clin Microbiol	2005			antibody	dot imuno-blotting, anti-S.typhi LPS, 100ng	serum	n	viable bacteria	blood culture, methods not spedified	blood	unclear	y	62	38	1	2	21
99	Zuniga J	J Clin Microbiol	2005			antibody	dot immuno-blotting, anti-S.typhi O conjugated to HSA, 100ng	serum	n	viable bacteria	blood culture, methods not spedified	blood	unclear	y	62	28	2	12	20
99	Zuniga J	J Clin Microbiol	2005			antibody	dot immuno-blotting, anti-S.typhi O unconjugated, 100ng	serum	n	viable bacteria	blood culture, methods not spedified	blood	unclear	y	62	16	0	24	22
96	Gupta A	Int J Infect Dis	2006			antibody	passive hemagglutination assay, anti-Vi antibody, cutoff >=1:160 (antigen provided by NIH)	serum	n	viable bacteria	rectal swab culture (two swabs taken, each processed differently)	stool	n	y	136	0	103	0	33
218	Gupta AK	J Immunol Methods	1981			antibody	bactericidal antibody test,	serum	n	viable bacteria	blood culture, methods not specified	blood	unclear	y	39	24	5	0	10
189	Sippel J	J Clin Microbiol	1989			antibody	Capture ELISA to detect anti-LPS IgM	serum	n	viable bacteria	blood or stool culture pos for S.typhi or paratyphi A	blood, stool	unclear	y	339	54	34	45	206
212	Sundararaj T	Trans R Soc Trop Med Hyg	1983			antibody	Counter immuno-electrophoresis, S.typhi used as antigen	serum	n	antibody	Widal test, cutoff not reported,	serum	n	y	123	15	33	24	51
222	Munoz O	Arch Invest Med (Mex)	1979			antibody	Counter immuno-electrophoresis, using S.typhi somatic (O) antigen	serum	n	viable bacteria	bacteriologic diagnosis of typhoid fever,	unclear	unclear	y	440	35	7	15	383
143	Mishra M	Indian J Pathol Microbiol	1998			antibody	countercurrent immuno-electrophoresis, to detect s.typhi antibody	serum	n	CRS	blood culture or Widal test pos	blood, serum	n	y	463	32	2	120	309
125	Gasem MH	J Med Microbiol	2002			antibody	Dipstick assay, anti-S.typhi IgM	serum	n	viable bacteria	blood or bone marrow culture, blood: 8-10ml, BM asp. 1-2ml, Bactec 9120 automated system (BD, USA)	blood, bone marrow aspirate	y	y	207	70	7	21	109
121	Hatta M	Am J Trop Med Hyg	2002			antibody	Dipstick assay, anti-S.typhi IgM,	serum	n	viable bacteria	blood culture, 5ml inoculated, incubated 24hrs, then 1ml subcultured	blood	n	y	243	77	8	41	117
121	Hatta M	Am J Trop Med Hyg	2002			antibody	Dipstick assay, anti-S.typhi IgM,	serum	n	viable bacteria	blood culture, 5ml inoculated, incubated 24hrs, then 1ml subcultured	blood	n	y	218	14	12	5	187
226	Hatta M	Southeast Asian J Trop Med Public Health	2002			antibody	Dipstick assay, anti-S.typhi IgM, (KIT Biomedical research, Netherlands)	serum	y	viable bacteria	blood culture, 5ml blood inoculated into ox bile broth (Merck), incubated 24hrs at 37,	blood	n	y	473	128	57	77	211
226	Hatta M	Southeast Asian J Trop Med Public Health	2002			antibody	Dipstick assay, anti-S.typhi IgM, (KIT Biomedical research, Netherlands)	serum	y	CRS	blood culture or clinical signs/symptoms/ response to treatment	blood and clinical	n	y	473	182	3	132	156
120	Ismail TF	J Clin Microbiol	2002			antibody	Dipstick assay, detects S.typhi specific IgM (RTI, Netherlands)	serum	y	viable bacteria	blood culture, methods not specified	blood	unclear	y	85	22	7	3	53
220	Chitkara YK	Am J Clin Pathol	1979			antibody	Direct bacterial agglutination test, using Vi antigen (Difco), cutoff >=1:10	serum	n	viable bacteria	isolation of S.typhi from stool	stool	n	y	131	12	26	0	93
154	Jackson AA	Southeast Asian J Trop Med Public Health	1995			antibody	Dot EIA test to detect S.typhi OMP, IgG only	serum	n	CRS	blood culture pos; or BC neg and Widal test O and/or H titer >=1:160 and fever >=38C	blood, serum, clinical	n	y	89	17	6	4	62
154	Jackson AA	Southeast Asian J Trop Med Public Health	1995			antibody	Dot EIA test to detect S.typhi OMP, IgM only	serum	n	CRS	blood culture pos; or BC neg and Widal test O and/or H titer >=1:160 and fever >=38C	blood, serum, clinical	n	y	89	10	0	11	68
154	Jackson AA	Southeast Asian J Trop Med Public Health	1995			antibody	Dot EIA test to detect S.typhi OMP, IgM or IgG	serum	n	CRS	blood culture pos; or BC neg and Widal test O and/or H titer >=1:160 and fever >=38C	blood, serum, clinical	n	y	89	19	6	2	62
158	Choo KE	Clin Infect Dis	1994			antibody	Dot EIA to detect anti-OMP IgM or IgG	serum	n	viable bacteria	isolation of S.typhi from blood, stool or urine,	blood, stool, urine	n	y	109	40	17	2	50
297	Cheesbrough JS	Pediatr Infect Dis J	1997			antibody	EIA to detect antibodies to Salmonella LPS, >3 SD above control grp	serum	n	viable bacteria	blood culture pos for Salmonella spp., 1-5ml cultured by Oxoid signal system, at 35C for 7dys, subcultured on blood, chocolate and macconkey agar	blood	y	y	117	40	40	6	31
85	Rahman M	Diagn Microbiol Infect Dis	2007			antibody	ELISA anti-LPS IgG, (LPS from Sigma, USA)	serum	n	viable bacteria	blood culture, 1-2ml inoculated into BD BBL Septi-chek pediatric 20ml bottles (BBL, USA), incubated up to 7dys	blood	y	y	243	17	39	17	170
85	Rahman M	Diagn Microbiol Infect Dis	2007			antibody	ELISA anti-LPS IgM and IgG, (LPS from Sigma, USA)	serum	n	viable bacteria	blood culture, 1-2ml inoculated into BD BBL Septi-chek pediatric 20ml bottles (BBL, USA), incubated up to 7dys	blood	y	y	243	25	42	9	167
85	Rahman M	Diagn Microbiol Infect Dis	2007			antibody	ELISA anti-LPS IgM, (LPS from Sigma, USA)	serum	n	viable bacteria	blood culture, 1-2ml inoculated into BD BBL Septi-chek pediatric 20ml bottles (BBL, USA), incubated up to 7dys	blood	y	y	243	24	31	10	178
167	Quiroga T	Diagn Microbiol Infect Dis	1992			antibody	ELISA anti-S.typhi LPS, IgA+IgM+IgG,	serum	n	viable bacteria	blood culture pos for s.typhi, methods not specified	blood	unclear	y	186	80	8	5	93
66	Tam FC	Diagn Microbiol Infect Dis	2008			antibody	ELISA anti-S.typhi LPS, IgM (S.typhi LPS from Sigma, USA, antibodies from BD, USA)	serum	n	viable bacteria	blood culture, inoculated 4-8ml adults/2-4ml children, incubated up to 7dys (Bactec plus aerobic/F culture broth, BD, USA)	blood	y	y	19	9	3	1	6
66	Tam FC	Diagn Microbiol Infect Dis	2008			antibody	ELISA anti-S.typhi LPS, IgM+IgG (S.typhi LPS from Sigma, USA, antibodies from BD, USA)	serum	n	viable bacteria	blood culture, inoculated 4-8ml adults/2-4ml children, incubated up to 7dys (Bactec plus aerobic/F culture broth, BD, USA)	blood	y	y	19	10	2	0	7
162	Verdugo-Rodriguez A	Asian Pac J Allergy Immunol	1993			antibody	ELISA for detection of S.typhi OMPs, cutoff not specified	serum	n	CRS	blood culture pos and widal test pos, methods not specified	blood, serum	n	n	194	41	10	0	143
115	Herath HM	J Clin Pathol	2003			antibody	ELISA IgA, S.typhi LPS antigen (Sigma, USA)	saliva	n	viable bacteria	blood culture, methods not specified	blood	unclear	y	80	24	4	5	47
182	Rai GP	J Trop Med Hyg	1989			antibody	ELISA test using sonicated s.typhi	serum	n	viable bacteria	blood culture pos for S.typhi, methods not specified	blood	unclear	n	97	40	1	1	55
199	Srivastava L	Ann Trop Paediatr	1986			antibody	ELISA to detect anti-LPS IgG	serum	n	viable bacteria	blood culture pos to s.typhi or paratyphi A	blood	n	y	133	18	28	4	83
186	Heiba I	Trop Geogr Med	1989			antibody	ELISA to detect anti-LPS IgG	serum	n	viable bacteria	blood or stool culture pos for S.typhi, methods not specified	blood, stool	unclear	y	40	6	2	4	28
199	Srivastava L	Ann Trop Paediatr	1986			antibody	ELISA to detect anti-LPS IgM	serum	n	viable bacteria	blood culture pos to s.typhi or paratyphi A	blood	n	y	133	16	42	6	69
186	Heiba I	Trop Geogr Med	1989			antibody	ELISA to detect anti-LPS IgM	serum	n	viable bacteria	blood or stool culture pos for S.typhi, methods not specified	blood, stool	unclear	y	40	9	3	1	27
206	Nardiello S	J Clin Microbiol	1984			antibody	ELISA to detect IgA anti-S.typhi LPS	serum	n	viable bacteria	blood culture pos for S.typhi, methods not specified	blood	unclear	y	209	24	8	5	172
256	Shaheen HI	Clin Infect Dis	1995			antibody	ELISA to detect IgA to S.typhi LPS, (antigen from Sigma, USA)	serum	n	viable bacteria	blood culture pos for s.typhi, methods not specified	blood	unclear	y	106	29	1	11	65
177	el Fattah MM	J Egypt Public Health Assoc	1991			antibody	ELISA to detect IgG antibody to S.typhi LPS	serum	n	viable bacteria	blood clot cultue pos for S.typhi or paratyphi A	blood	unclear	y	85	20	17	4	44
206	Nardiello S	J Clin Microbiol	1984			antibody	ELISA to detect IgG anti-S.typhi LPS	serum	n	viable bacteria	blood culture pos for S.typhi, methods not specified	blood	unclear	y	209	28	9	1	171
178	Mekara Y	Asian Pac J Allergy Immunol	1990			antibody	ELISA to detect IgG to S.typhi LPS antigen	serum	n	viable bacteria	blood culture pos for S.typhi, methods not specified	blood	unclear	y	115	17	40	1	75
256	Shaheen HI	Clin Infect Dis	1995			antibody	ELISA to detect IgG to S.typhi LPS, (antigen from Sigma, USA)	serum	n	viable bacteria	blood culture pos for s.typhi, methods not specified	blood	unclear	y	106	38	15	2	51
178	Mekara Y	Asian Pac J Allergy Immunol	1990			antibody	ELISA to detect IgG to S.typhi protein antigen	serum	n	viable bacteria	blood culture pos for S.typhi, methods not specified	blood	unclear	y	115	18	42	0	73
256	Shaheen HI	Clin Infect Dis	1995			antibody	ELISA to detect IgG1 to S.typhi LPS, (antigen from Sigma, USA)	serum	n	viable bacteria	blood culture pos for s.typhi, methods not specified	blood	unclear	y	106	35	14	5	52
256	Shaheen HI	Clin Infect Dis	1995			antibody	ELISA to detect IgG2 to S.typhi LPS, (antigen from Sigma, USA)	serum	n	viable bacteria	blood culture pos for s.typhi, methods not specified	blood	unclear	y	106	28	3	12	63
256	Shaheen HI	Clin Infect Dis	1995			antibody	ELISA to detect IgG3 to S.typhi LPS, (antigen from Sigma, USA)	serum	n	viable bacteria	blood culture pos for s.typhi, methods not specified	blood	unclear	y	106	22	3	18	63
256	Shaheen HI	Clin Infect Dis	1995			antibody	ELISA to detect IgG4 to S.typhi LPS, (antigen from Sigma, USA)	serum	n	viable bacteria	blood culture pos for s.typhi, methods not specified	blood	unclear	y	106	15	1	25	65
177	el Fattah MM	J Egypt Public Health Assoc	1991			antibody	ELISA to detect IgM antibody to S.typhi LPS	serum	n	viable bacteria	blood clot cultue pos for S.typhi or paratyphi A	blood	unclear	y	85	21	18	3	43
206	Nardiello S	J Clin Microbiol	1984			antibody	ELISA to detect IgM anti-S.typhi LPS	serum	n	viable bacteria	blood culture pos for S.typhi, methods not specified	blood	unclear	y	209	27	1	2	179
178	Mekara Y	Asian Pac J Allergy Immunol	1990			antibody	ELISA to detect IgM to S.typhi LPS antigen	serum	n	viable bacteria	blood culture pos for S.typhi, methods not specified	blood	unclear	y	115	16	40	2	75
256	Shaheen HI	Clin Infect Dis	1995			antibody	ELISA to detect IgM to S.typhi LPS, (antigen from Sigma, USA)	serum	n	viable bacteria	blood culture pos for s.typhi, methods not specified	blood	unclear	y	106	18	0	22	66
178	Mekara Y	Asian Pac J Allergy Immunol	1990			antibody	ELISA to detect IgM to S.typhi protein antigen	serum	n	viable bacteria	blood culture pos for S.typhi, methods not specified	blood	unclear	y	115	16	41	2	74
139	Korbsrisate S	Asian Pac J Allergy Immunol	1999			antibody	ELISA to detect IV region of S.typhi flagellin protein	serum	n	viable bacteria	blood culture for S.typhi, methods not specified	blood	unclear	y	170	77	0	15	78
145	Lim PL	J Clin Microbiol	1998			antibody	ELISA to detect S.typhi LPS IgG (antigen from Difco)	serum	n	viable bacteria	blood culture confirmed S.typhi, methods not specified	blood	unclear	n	79	13	3	2	61
145	Lim PL	J Clin Microbiol	1998			antibody	ELISA to detect S.typhi LPS IgM (antigen from Difco)	serum	n	viable bacteria	blood culture confirmed S.typhi, methods not specified	blood	unclear	n	79	15	2	0	62
272	Nardiello S	Bollett dell'Istit Siero Milanese	1983			antibody	ELISA to detect S.typhi LPS IgM (antigen from Difco)	serum	y	viable bacteria	blood culture pos for typhoid fever, methods not specified	blood	unclear	y	44	2	1	8	33
288	Hernandez-Velarde R	Archivos de Invest Medica	1980			antibody	ELISA to detect S.typhi somatic (O) antigen	serum	unclear	viable bacteria	bacteriologically confirmed typhoid fever, methods not specified	unclear	unclear	y	375	49	8	1	317
129	Handojo I	Southeast Asian J Trop Med Public Health	2000			antibody	ELISA-Ty IgG, mixture of OMPs from 5 strains S.typhi	serum	n	viable bacteria	blood culture, bile-broth media,	blood	unclear	y	88	40	3	4	41
129	Handojo I	Southeast Asian J Trop Med Public Health	2000			antibody	ELISA-Ty IgM, mixture of OMPs from 5 strains S.typhi	serum	n	viable bacteria	blood culture, bile-broth media,	blood	unclear	y	88	42	3	2	41
30	Anusha R	Ann Trop Paediatr	2011			antibody	Enterocheck WB, detects anti-LPS IgM (Zephyr Biomedicals, India)	serum	y	viable bacteria	blood culture (3-5ml inoculated into BacT/Alert PF bottles, culturing time unspecified)	blood	y	y	450	47	45	8	350
150	Shukla S	Indian J Med Sci	1997			antibody	Haemagglutination test to detect anti-LPS	serum	n	viable bacteria	blood culture pos for S.typhi, methods not specified	blood	unclear	y	126	18	60	12	36
308	House D	J Clin Microbiol	2001			antibody	IDeaLTubex, (IDL biotech, sweden)	serum	y	viable bacteria	culture confirmed typhoid fever, methods not specified	blood, bone marrow	unclear	n	127	56	15	8	48
61	Sheikh A	Clin Vaccine Immunol	2009			antibody	IgA ELISA using MP prep	plasma	n	viable bacteria	blood culture (BacT/Alert automated system)	blood	y	y	112	21	35	5	51
61	Sheikh A	Clin Vaccine Immunol	2009			antibody	IgA ELISA using MP prep	ALS fluid	n	viable bacteria	blood culture (BacT/Alert automated system)	blood	y	y	112	26	56	0	30
32	Nakhla I	Diagn Microbiol Infect Dis	2011			antibody	Lateral flow assay, detects anti-LPS IgM	serum	n	viable bacteria	blood culture, details not specified	blood	unclear	y	299	56	63	14	166
251	Tang SW	Infect Immunity	1997			antibody	immunoblot to detect antibodies to 3 HSP proteins (58, 68. amd 88 kDa)	serum	n	viable bacteria	blood culture pos typhoid fever, methods not specified	blood	unclear	y	22	9	0	3	10
5	Sultana S	Mymensingh Med J	2012			antibody	immuno-chromatographic test (Typhoid IgM/IgG combo rapid test, USA)	blood	y	viable bacteria	blood culture (lytic centrifugation method)	blood	n	y	200	14	96	9	81
220	Chitkara YK	Am J Clin Pathol	1979			antibody	Immunoflourescent Vi test, Vi antigen from Citrobacter, cutoff >=1:160	serum	n	viable bacteria	isolation of S.typhi from stool	stool	n	y	131	11	2	1	117
189	Sippel J	J Clin Microbiol	1989			antibody	Indirect ELISA, to detect anti-LPS IgG	serum	n	viable bacteria	blood or stool culture pos for S.typhi or paratyphi A	blood, stool	unclear	y	339	73	46	26	194
189	Sippel J	J Clin Microbiol	1989			antibody	Indirect ELISA to detect anti-LPS IgM	serum	n	viable bacteria	blood or stool culture pos for S.typhi or paratyphi A	blood, stool	unclear	y	339	54	34	45	206
191	Rai GP	J Hyg Epidemiol Microbiol Immunol	1989			antibody	Indirect flourescent antibody test to H antigen, cutoff >=1:320	serum	n	viable bacteria	culture proven S.typhi infection, methods not specified	unclear	unclear	y	77	36	13	5	23
191	Rai GP	J Hyg Epidemiol Microbiol Immunol	1989			antibody	Indirect flourescent antibody test to O antigen, cutoff >=1:160	serum	n	viable bacteria	culture proven S.typhi infection, methods not specified	unclear	unclear	y	77	36	13	5	23
182	Rai GP	J Trop Med Hyg	1989			antibody	indirect flourescent antibody test using sonicated S.typhi	serum	n	viable bacteria	blood culture pos for S.typhi, methods not specified	blood	unclear	n	97	36	5	5	51
190	Kim JM	Yonsei Med J	1989			antibody	Indirect flourescent test to detect Vi antibody	serum	n	viable bacteria	culture proven S.typhi infection, methods not specified	unclear	unclear	y	153	22	10	1	120
182	Rai GP	J Trop Med Hyg	1989			antibody	indirect haemagglutination test, using whole cell s.typhi	serum	n	viable bacteria	blood culture pos for S.typhi, methods not specified	blood	unclear	n	97	33	8	8	48
160	Nandakumar KS	Clin Exp Immunol	1993			antibody	inhibition ELISA to detect antibodies specific to S.typhi porins	serum	n	viable bacteria	blood culture pos for S.typhi, methods not specified	blood	unclear	y	74	16	1	1	73
295	Das S	Diagn Microbiol Infect Dis	2013			antibody	Lateral flow dip stick test (IC-LFT), detects anti-LPS and flagellin IgM and IgG (Span Diagnostics, India)	serum	y	viable bacteria	blood culture, 4ml inoculated in Bactec Peds Plus bottle and incubated in Bactec 9120 system for 7 days with subculturing (BD, USA)	blood	y	y	336	55	74	25	182
295	Das S	Diagn Microbiol Infect Dis	2013			antibody	Lateral flow dip stick test (IC-LFT), detects anti-LPS and flagellin IgM and IgG (Span Diagnostics, India)	serum	y	clinical suspicion	children who presented with high fever (>39C) and other signs and symptoms suggestive of typhoid fever	clinical	n	y	102	42	3	40	17
82	Abdoel TH	Trans R Soc Trop Med Hyg	2007			antibody	Latex agglutination assay to detect anti-LPS (Omega Teknika Ltd, Ireland)	serum	unclear	viable bacteria	blood culture, S.typhi or paratyphiA, 5ml inoculated	blood	n	y	330	32	8	44	246
207	Tantivanich S	Southeast Asian J Trop Med Public Health	1984			antibody	Latex agglutination to detect anti-Barber protein antigen	serum	n	viable bacteria	blood culture pos for S.typhi, methods not specified	blood	unclear	y	105	20	81	0	4
308	House D	J Clin Microbiol	2001			antibody	Dipstick assay to detect anti-LPS IgM, cutoff >=1+, (provided by H.L.Smits, Royal Tropical Institute, Netherlands)	serum	n	viable bacteria	culture confirmed typhoid fever, methods not specified	blood, bone marrow	unclear	n	83	35	2	10	36
89	Kawano RL	J Clin Microbiol	2007			antibody	Mega Salmonella IgG, anti-Salmonella, (Mega Diagnostics, USA)	serum	y	viable bacteria	blood culture, 10ml inoculated into tryptone soy broth, incubated 3-7dys both by Bactec (BD, USA) and conventional methods	blood	y	n	177	72	62	3	40
89	Kawano RL	J Clin Microbiol	2007			antibody	Mega Salmonella IgM, anti-Salmonella, (Mega Diagnostics, USA)	serum	y	viable bacteria	blood culture, 10ml inoculated into tryptone soy broth, incubated 3-7dys both by Bactec (BD, USA) and conventional methods	blood	y	n	177	68	52	7	50
4	Almogren A	Pol J Microbiol	2012			antibody	modified Widal, microplate agglutination assay (H and O antigens), 1) with BSA	serum	n	antibody	widal tube test (Murex Biotech Limited, UK)	serum	y	y	37	29	1	6	1
4	Almogren A	Pol J Microbiol	2012			antibody	modified Widal, microplate agglutination assay (H and O antigens), 2) SRBC absorbed	serum	n	antibody	widal tube test (Murex Biotech Limited, UK)	serum	y	y	37	35	2	0	0
4	Almogren A	Pol J Microbiol	2012			antibody	modified Widal, microplate agglutination assay (H and O antigens), 3) heat inactivate	serum	n	antibody	widal tube test (Murex Biotech Limited, UK)	serum	y	y	37	19	0	16	2
108	Olsen SJ	J Clin Microbiol	2004			antibody	Multi-test Dip-S-Ticks, tests for 5 pathogens including S.typhi, detects anti-O, H, and Vi IgG (Panbio Indx, USA)	serum	y	viable bacteria	blood culture, 5ml into biphasic tryptic soy agar and brain heart infusion broth cultured but to 7dys, or using Bactec system cultured up to 5dys	blood	y	y	75	51	9	6	9
36	Fadeel MA	J Infect Dev Ctries	2011			antibody	ELISA, total Ig (IgA/IgM/IgG), to detect anti-TH and TO, (BD)	serum	n	viable bacteria	confirmed blood culture (Bactec, BD)	blood	y	n	290	62	13	5	210
36	Fadeel MA	J Infect Dev Ctries	2011			antibody	ELISA, total Ig (IgA/IgM/IgG), to detect anti-TH and TO, (BD)	serum	n	CRS	confirmed blood culture (Bactec, BD) or positive Widal test (>1:320, BD, USA)	blood and serum	n	n	388	138	13	27	210
36	Fadeel MA	J Infect Dev Ctries	2011			antibody	ELISA, total Ig (IgA/IgM/IgG), to detect anti-TH and TO, (BD)	serum	n	antibody	Widal test (>1:320, BD, USA)	serum	y	n	321	76	13	22	210
119	Gopalakrishnan V	Singapore Med J	2002			antibody	PanBio ELISA, to detect anti-S.typhi IgM and IgG	serum	y	viable bacteria	blood culture	blood	unclear	y	144	39	18	11	76
119	Gopalakrishnan V	Singapore Med J	2002			antibody	PanBio ELISA, to detect anti-S.typhi IgM and IgG	serum	y	CRS	blood culture or clinical diagnosis	blood or clinical	n	y	144	51	6	49	38
200	Coovadia YM	J Clin Pathol	1986			antibody	Passive hemagglutination test to detect anti-S.typhi LPS	serum	n	viable bacteria	blood culture pos for S.typhi, methods not specified	blood	unclear	y	235	121	2	31	81
32	Nakhla I	Diagn Microbiol Infect Dis	2011			antibody	S. Typhi Dri Dot, detects anti-LPS IgM	serum	n	viable bacteria	blood culture, details not specified	blood	unclear	y	297	50	31	20	196
29	Smith SI	J Infect Dev Ctries	2011			antibody	S.Typhi Dri Dot latex agglutination card (manufacturer not specified)	serum	n	viable bacteria	blood culture (2ml blood incubated in brain heart broth, Oxoid UK, incubated for 7 dys at 37C	blood	n	y	287	0	55	0	232
89	Kawano RL	J Clin Microbiol	2007			antibody	SD bioline IgG, anti-S.typhi antigens, (Standard Diagnostics, Korea)	serum	y	viable bacteria	blood culture, 10ml inoculated into tryptone soy broth, incubated 3-7dys both by Bactec (BD, USA) and conventional methods	blood	y	n	150	41	22	17	70
89	Kawano RL	J Clin Microbiol	2007			antibody	SD bioline IgM, anti-S.typhi antigens, (Standard Diagnostics, Korea)	serum	y	viable bacteria	blood culture, 10ml inoculated into tryptone soy broth, incubated 3-7dys both by Bactec (BD, USA) and conventional methods	blood	y	n	150	40	111	18	73
215	Tsang RS	Clin Exp Immunol	1981			antibody	solid-phase radio-immunoassay to detect anti-LPS Ig	serum	n	viable bacteria	blood culture, methods not specified	blood	unclear	y	51	29	0	2	20
215	Tsang RS	Clin Exp Immunol	1981			antibody	solid-phase radio-immunoassay to detect anti-protein Ig	serum	n	viable bacteria	blood culture, methods not specified	blood	unclear	y	51	29	0	2	20
75	Pastoor R	Diagn Microbiol Infect Dis	2008			antibody	Immuno-chromatographic lateral flow assay, to detect anti-LPS IgM	serum	n	CRS	1) positive blood culture (54), or 2) Widal test pos, clinical findings and response to treatment (31), or 3) clinical findings and response to treatment (31)	blood, serum, clinical	n	n	209	72	2	44	91
307	Khanam F	PLoS NTD	2013			antibody	TPTest, detects IgA responses to S.typhi-specific membrane preparation (MP) in lymphocyte culture supernatant	lymphocyte culture supernatant	n	viable bacteria	blood culture pos S.typhi or paratyphi A, automated BacT/Alert method, 3-5ml incubated,	blood	y	y	349	39	47	0	263
7	Siba V	Clin Vaccine Immunol	2012			antibody	TR-02 (prototype), anti-salmonella OMP IgM only	serum	n	CRS	blood culture or real-time PCR	blood	n	n	500	42	68	5	385
7	Siba V	Clin Vaccine Immunol	2012			antibody	TR-02 (prototype), anti-salmonella OMP IgM only	serum	n	DNA	PCR (S.typhi H1-d flagellin gene, not nested, DNA extracted from 200ul blood)	blood	n	y	500	35	75	5	385
7	Siba V	Clin Vaccine Immunol	2012			antibody	TR-02 (prototype), anti-salmonella OMP IgM only	serum	n	viable bacteria	blood culture (5ml blood, subcultured at 5 & 7 dys)	blood	n	y	500	22	88	0	390
33	Ley B	BMC Infect Dis	2011			antibody	Tubex (IDL, sweden)	serum	y	viable bacteria	blood culture (3-5ml inoculated into BacT/Alert PF or BacTec Peds Plus/F bottle and incubated in BacT/Alert 3D or BacTec 9050, culturing time unspecified)	blood	y	y	139	26	12	7	94
93	Nizami SQ	Scand J Clin Lab Invest	2006			antibody	Tubex (MBDF, Kuala Lumpur)	serum	y	viable bacteria	blood culture, methods not spedified (Bactec ped+ bottles)	blood	y	n	210	7	22	19	162
85	Rahman M	Diagn Microbiol Infect Dis	2007			antibody	Tubex test (IDL Biotech, sweden)	serum	y	viable bacteria	blood culture, 1-2ml inoculated into BD BBL Septi-chek pediatric 20ml bottles (BBL, USA), incubated up to 7dys	blood	y	y	243	31	37	3	172
90	Dutta S	Diagn Microbiol Infect Dis	2006			antibody	Tubex test IgM, followed manufacturers instructions	serum	y	viable bacteria	blood culture, 8-5ml blood inoculated into Bactec plus bottles, incubated for 7 days at 37C (BD, USA)	blood	y	y	216	58	14	45	99
145	Lim PL	J Clin Microbiol	1998			antibody	Tubex test,	serum	n	viable bacteria	blood culture confirmed S.typhi, methods not specified	blood	unclear	n	85	16	0	0	69
7	Siba V	Clin Vaccine Immunol	2012			antibody	Tubex TF (IDL Biotech AB, Sweden), anti-salmonella O9 IgM and IgG	serum	y	CRS	blood culture or real-time PCR	blood	n	n	500	24	53	23	400
7	Siba V	Clin Vaccine Immunol	2012			antibody	Tubex TF (IDL Biotech AB, Sweden), anti-salmonella O9 IgM and IgG	serum	y	DNA	PCR (S.typhi H1-d flagellin gene, not nested, DNA extracted from 200ul blood)	blood	n	y	500	19	58	21	402
7	Siba V	Clin Vaccine Immunol	2012			antibody	Tubex TF (IDL Biotech AB, Sweden), anti-salmonella O9 IgM and IgG	serum	y	viable bacteria	blood culture (5ml blood, subcultured at 5 & 7 dys)	blood	n	y	500	17	60	5	418
36	Fadeel MA	J Infect Dev Ctries	2011			antibody	Tubex TF (IDL Biotech, Sweden)	serum	y	viable bacteria	confirmed blood culture (Bactec, BD)	blood	y	n	290	50	28	17	195
36	Fadeel MA	J Infect Dev Ctries	2011			antibody	Tubex TF (IDL Biotech, Sweden)	serum	y	CRS	confirmed blood culture (Bactec, BD) or positive Widal test (>1:320, BD, USA)	blood and serum	n	n	388	126	28	39	195
36	Fadeel MA	J Infect Dev Ctries	2011			antibody	Tubex TF (IDL Biotech, Sweden)	serum	y	antibody	Widal test (>1:320, BD, USA)	serum	y	n	321	76	28	22	195
108	Olsen SJ	J Clin Microbiol	2004			antibody	Tubex, to detect anti-O9 IgM (IDL Biotech, Sweden)	serum	y	viable bacteria	blood culture, 5ml into biphasic tryptic soy agar and brain heart infusion broth cultured but to 7dys, or using Bactec system cultured up to 5dys	blood	y	y	73	43	1	12	17
89	Kawano RL	J Clin Microbiol	2007			antibody	Tubex, IgM (IDL Biotech, Sweden)	serum	y	viable bacteria	blood culture, 10ml inoculated into tryptone soy broth, incubated 3-7dys both by Bactec (BD, USA) and conventional methods	blood	y	y	177	71	20	4	82
66	Tam FC	Diagn Microbiol Infect Dis	2008			antibody	Tubex-TF (IDL Biotech, Sweden)	serum	y	viable bacteria	blood culture, inoculated 4-8ml adults/2-4ml children, incubated up to 7dys (Bactec plus aerobic/F culture broth, BD, USA)	blood	y	y	20	10	2	1	7
71	Naheed A	Diagn Microbiol Infect Dis	2008			antibody	Tubex-TF (IDL Biotech, Sweden)	serum	y	viable bacteria	blood culture, 4ml inoculated into Hemoline performance Diaphasique culture media, incubated up to 14dys (biomerieux, France)	blood	y	y	53	26	3	10	14
71	Naheed A	Diagn Microbiol Infect Dis	2008			antibody	Tubex-TF (IDL Biotech, Sweden)	serum	y	viable bacteria	blood culture, 4ml inoculated into Hemoline performance Diaphasique culture media, incubated up to 14dys (biomerieux, France)	blood	y	y	728	26	166	10	526
7	Siba V	Clin Vaccine Immunol	2012			antibody	TyphiDot (Resxon Diagnostics Int. Sdn. Bhd., Malaysia), anti-salmonella OMP IgM and IgG	serum	y	CRS	blood culture or real-time PCR	blood	n	n	500	33	90	14	363
7	Siba V	Clin Vaccine Immunol	2012			antibody	TyphiDot (Resxon Diagnostics Int. Sdn. Bhd., Malaysia), anti-salmonella OMP IgM and IgG	serum	y	DNA	PCR (S.typhi H1-d flagellin gene, not nested, DNA extracted from 200ul blood)	blood	n	y	500	24	97	16	363
7	Siba V	Clin Vaccine Immunol	2012			antibody	TyphiDot (Resxon Diagnostics Int. Sdn. Bhd., Malaysia), anti-salmonella OMP IgM and IgG	serum	y	viable bacteria	blood culture (5ml blood, subcultured at 5 & 7 dys)	blood	n	y	500	21	100	1	378
128	Choo KE	J Trop Pediatr	2001			antibody	Typhidot IgG	serum	unclear	CRS	blood and/or stool culture pos for S.typhi or culture neg but had at least 6 other features typical of enteric fever	blood, stool, clinical	n	n	227	117	0	51	59
36	Fadeel MA	J Infect Dev Ctries	2011			antibody	Typhidot IgG (Malaysian Biodiagnostic Research)	serum	y	viable bacteria	confirmed blood culture (Bactec, BD)	blood	y	n	290	19	2	48	221
36	Fadeel MA	J Infect Dev Ctries	2011			antibody	Typhidot IgG (Malaysian Biodiagnostic Research)	serum	y	CRS	confirmed blood culture (Bactec, BD) or positive Widal test (>1:320, BD, USA)	blood and serum	n	n	388	46	2	119	221
36	Fadeel MA	J Infect Dev Ctries	2011			antibody	Typhidot IgG (Malaysian Biodiagnostic Research)	serum	y	antibody	Widal test (>1:320, BD, USA)	serum	y	n	321	27	2	71	221
94	Jesudason MV	Indian J Med Res	2006			antibody	Typhidot IgG and IgM, manufacture not specified	serum	y	viable bacteria	blood culture, BacT/alert automation systmen (biomerieux, France)	blood	y	y	545	36	6	3	500
280	Khoharo H	J Dow Univ Health Sci	2009			antibody	Typhidot IgG,	serum	unclear	viable bacteria	blood culture pos for S.typhi, methods not specified	blood	unclear	n	150	37	59	13	41
89	Kawano RL	J Clin Microbiol	2007			antibody	Typhidot IgG, anti-OMP (Malaysian Biodiagnostic Research, Malaysia)	serum	y	viable bacteria	blood culture, 10ml inoculated into tryptone soy broth, incubated 3-7dys both by Bactec (BD, USA) and conventional methods	blood	y	n	177	55	55	20	47
36	Fadeel MA	J Infect Dev Ctries	2011			antibody	Typhidot IgM (Malaysian Biodiagnostic Research)	serum	y	viable bacteria	confirmed blood culture (Bactec, BD)	blood	y	n	290	42	8	25	215
71	Naheed A	Diagn Microbiol Infect Dis	2008			antibody	Typhidot IgM (Malaysian Biodiagnostic Research)	serum	y	viable bacteria	blood culture, 4ml inoculated into Hemoline performance Diaphasique culture media, incubated up to 14dys (biomerieux, France)	blood	y	y	50	29	5	3	13
71	Naheed A	Diagn Microbiol Infect Dis	2008			antibody	Typhidot IgM (Malaysian Biodiagnostic Research)	serum	y	viable bacteria	blood culture, 4ml inoculated into Hemoline performance Diaphasique culture media, incubated up to 14dys (biomerieux, France)	blood	y	y	681	29	197	3	452
36	Fadeel MA	J Infect Dev Ctries	2011			antibody	Typhidot IgM (Malaysian Biodiagnostic Research)	serum	y	CRS	confirmed blood culture (Bactec, BD) or positive Widal test (>1:320, BD, USA)	blood and serum	n	n	388	103	8	62	215
36	Fadeel MA	J Infect Dev Ctries	2011			antibody	Typhidot IgM (Malaysian Biodiagnostic Research)	serum	y	antibody	Widal test (>1:320, BD, USA)	serum	y	n	321	61	8	37	215
93	Nizami SQ	Scand J Clin Lab Invest	2006			antibody	Typhidot IgM (MBDF, Kuala Lumpur)	serum	y	viable bacteria	blood culture, methods not spedified (Bactec ped+ bottles)	blood	y	n	210	19	81	7	103
280	Khoharo H	J Dow Univ Health Sci	2009			antibody	Typhidot IgM,	serum	unclear	viable bacteria	blood culture pos for S.typhi, methods not specified	blood	unclear	n	150	47	41	3	49
253	Krishna S	Annals Trop Med Pub Health	2011			antibody	typhidot IgM, (Biodiagnostics Research, Malaysia)	serum	y	viable bacteria	blood culture, ~10ml blood collected and processed in Bact/Alert 240 system (Biomerieux, France)	blood	y	y	186	50	28	0	108
89	Kawano RL	J Clin Microbiol	2007			antibody	Typhidot IgM, anti-OMP (Malaysian Biodiagnostic Research, Malaysia)	serum	y	viable bacteria	blood culture, 10ml inoculated into tryptone soy broth, incubated 3-7dys both by Bactec (BD, USA) and conventional methods	blood	y	n	177	41	36	34	66
64	Narayanappa D	Indian Pediatr	2010			antibody	Typhidot M	serum	unclear	viable bacteria	blood culture	blood	unclear	y	105	38	40	3	24
65	Begum Z	Mymensingh Med J	2009			antibody	Typhidot M (DOT EIA, manufacturer not specified)	serum	unclear	viable bacteria	blood culture (trypticase soya broth with sodium polyanethol sulfonate)	blood	n	y	75	13	23	1	38
65	Begum Z	Mymensingh Med J	2009			antibody	Typhidot M (DOT EIA, manufacturer not specified)	serum	unclear	CRS	blood culture or rise in Widal titer (length of followup not specified)	blood and serum	n	y	75	32	4	3	36
37	Beig FK	Braz J Infect Dis	2010			antibody	Typhidot M test (Malaysian Biodiagnostics)	serum	y	viable bacteria	blood culture (5ml inoculated, incubation time unspecified)	blood	n	y	145	27	71	3	44
108	Olsen SJ	J Clin Microbiol	2004			antibody	TyphiDot, to detect anti-OMP IgM or IgG (Malaysian biodiagnostics research, malaysia)	serum	y	viable bacteria	blood culture, 5ml into biphasic tryptic soy agar and brain heart infusion broth cultured but to 7dys, or using Bactec system cultured up to 5dys	blood	y	y	77	46	2	12	17
136	Bhutta ZA	Am J Trop Med Hyg	1999			antibody	Typhidot, (Malaysian biodiagnostics research, malaysia)	serum	y	viable bacteria	blood and/or bone marrow culture	blood, bone marrow aspirate	unclear	y	72	43	6	3	20
136	Bhutta ZA	Am J Trop Med Hyg	1999			antibody	Typhidot, (Malaysian biodiagnostics research, malaysia)	serum	y	CRS	blood/bone marrow culture or clinical diagnosis	blood, clinical	n	y	97	50	20	21	6
35	Khoharo HK	Trop Doct	2011			antibody	Typhidot, Dot-EIA, anti-OMP IgG and IgM, manufacturer not specified	serum	unclear	viable bacteria	blood culture, details not specified	blood	unclear	y	124	74	2	2	46
128	Choo KE	J Trop Pediatr	2001			antibody	Typhidot, IgM	serum	unclear	CRS	blood and/or stool culture pos for S.typhi or culture neg but had at least 6 other features typical of enteric fever	blood, stool, clinical	n	n	227	138	0	30	59
118	Jesudason M	Indian J Med Res	2002			antibody	Typhidot, IgM and IgG, (Malaysian Biodiagnostic Research, Malaysia)	serum	y	viable bacteria	blood culture, methods not specified	blood	unclear	y	60	30	6	0	24
118	Jesudason M	Indian J Med Res	2002			antibody	Typhidot, IgM and IgG, (Malaysian Biodiagnostic Research, Malaysia)	serum	y	antibody	Widal test, manufacturer and cutoff not specified	serum	unclear	y	90	27	2	3	58
119	Gopalakrishnan V	Singapore Med J	2002			antibody	Typhidot, IgM and IgG, manufacturer not specified	serum	y	viable bacteria	blood culture	blood	unclear	y	144	41	30	9	64
119	Gopalakrishnan V	Singapore Med J	2002			antibody	Typhidot, IgM and IgG, manufacturer not specified	serum	y	CRS	blood culture or clinical diagnosis	blood or clinical	n	y	144	59	12	41	32
90	Dutta S	Diagn Microbiol Infect Dis	2006			antibody	Typhidot, IgM, followed manufacturers instructions	serum	y	viable bacteria	blood culture, 8-5ml blood inoculated into Bactec plus bottles, incubated for 7 days at 37C (BD, USA)	blood	y	y	127	41	7	46	33
140	Choo KE	Acta Trop	1999			antibody	Typhidot, manufacturer not specified	serum	unclear	viable bacteria	blood and/or stool culture pos for S.typhi	blood, stool	n	y	100	25	5	3	67
140	Choo KE	Acta Trop	1999			antibody	Typhidot, manufacturer not specified	serum	unclear	CRS	blood and/or stool culture pos for S.typhi and/or had clinical features strongly suggestive of enteric fever	blood, stool, clinical	n	y	134	56	5	6	67
136	Bhutta ZA	Am J Trop Med Hyg	1999			antibody	Typhidot-M, (Malaysian biodiagnostics research, malaysia)	serum	y	viable bacteria	blood and/or bone marrow culture	blood, bone marrow aspirate	unclear	y	72	39	3	7	23
136	Bhutta ZA	Am J Trop Med Hyg	1999			antibody	Typhidot-M, (Malaysian biodiagnostics research, malaysia)	serum	y	CRS	blood/bone marrow culture or clinical diagnosis	blood, clinical	n	y	97	52	23	19	3
140	Choo KE	Acta Trop	1999			antibody	Typhidot-M, manufacturer not specified	serum	unclear	viable bacteria	blood and/or stool culture pos for S.typhi	blood, stool	n	y	100	25	5	3	67
140	Choo KE	Acta Trop	1999			antibody	Typhidot-M, manufacturer not specified	serum	unclear	CRS	blood and/or stool culture pos for S.typhi and/or had clinical features strongly suggestive of enteric fever	blood, stool, clinical	n	y	134	56	5	6	67
64	Narayanappa D	Indian Pediatr	2010			antibody	Widal (1:160 cutoff), antigen not specified	serum	unclear	viable bacteria	blood culture	blood	unclear	y	105	14	37	27	27
5	Sultana S	Mymensingh Med J	2012			antibody	Widal test, slide agglutination, O and H antigen >=1:160, or H >=1:320, or O >=1:160 (PPC diagnostics, UK)	serum	y	viable bacteria	blood culture (lytic centrifugation method)	blood	n	y	200	4	69	19	108
7	Siba V	Clin Vaccine Immunol	2012			antibody	Widal test, O antigen, (Remel Europe Ltd., cutoff titer 1:160)	serum	y	viable bacteria	blood culture (5ml blood, subcultured at 5 & 7 dys)	blood	n	y	500	19	24	3	454
16	Kumar G	J Clin Microbiol	2012			antibody	Widal test, O or H antigen >=1:160, (Tulip diagnostics, India)	serum	y	clinical suspicion	patients suspected of suffering from TF	clinical	n	y	42	22	3	0	17
130	Chart H	J Clin Pathol	2000			antibody	Widal agglutination test to detect S.typhi ViI antigen, cutoff >=1:40	serum	n	viable bacteria	culture pos for S.typhi	unclear	unclear	y	83	69	7	4	3
102	Handojo I	Southeast Asian J Trop Med Public Health	2004			antibody	Widal test, slide agglutination, using commercial O and H antigens (Murex Biotech)	serum	y	viable bacteria	blood culture confirmed S.typhi, methods not specified	blood	unclear	y	111	46	10	9	46
184	West B	Trans R Soc Trop Med Hyg	1989			antibody	Widal slide test, cutoff not given, H antigen (Wellcome diagnostics, UK)	serum	y	viable bacteria	blood culture for s.typhi, incubated in tryptic soy broth (oxoid) for up to 21 days	blood	n	y	156	91	3	1	61
184	West B	Trans R Soc Trop Med Hyg	1989			antibody	Widal slide test, cutoff not given, O antigen (Wellcome diagnostics, UK)	serum	y	viable bacteria	blood culture for s.typhi, incubated in tryptic soy broth (oxoid) for up to 21 days	blood	n	y	156	90	1	2	63
65	Begum Z	Mymensingh Med J	2009			antibody	Widal test (cutoff, antigens, and manufacturer not specified)	serum	unclear	viable bacteria	blood culture (trypticase soya broth with sodium polyanethol sulfonate)	blood	n	y	75	6	15	8	46
65	Begum Z	Mymensingh Med J	2009			antibody	Widal test (cutoff, antigens, and manufacturer not specified)	serum	unclear	CRS	blood culture or rise in Widal titer (length of followup not specified)	blood and serum	n	y	75	15	6	20	34
87	Dong B	Epidemiol Infect	2007			composite	pos to any of the following: Widal test (cutoff TO>=1:80 & TH>A), and Tubex (>=4, IDL biotech, sweden), and Typhidot-M	serum	n	viable bacteria	blood culture, 8ml inoculated in BACTEC plus blood culture bottles (BD, USA)	blood	y	y	34	5	0	8	21
87	Dong B	Epidemiol Infect	2007			composite	pos to any of the following: Widal test (cutoff TO>=1:80 & TH>A), and Tubex (>=4, IDL biotech, sweden), and Typhidot-M	serum	n	viable bacteria	blood culture, 8ml inoculated in BACTEC plus blood culture bottles (BD, USA)	blood	y	y	1732	5	15	8	1704
37	Beig FK	Braz J Infect Dis	2010			antibody	Widal test (pos: H>=1:200, O:>=100, Span Diagnostic Limited, India)	serum	y	viable bacteria	blood culture (5ml inoculated, incubation time unspecified)	blood	n	y	145	12	62	18	53
7	Siba V	Clin Vaccine Immunol	2012			antibody	Widal test, S.typhi O antigen, (Remel Europe Ltd., cutoff titer 1:160)	serum	y	DNA	PCR (S.typhi H1-d flagellin gene, not nested, DNA extracted from 200ul blood)	blood	n	y	500	17	26	23	434
145	Lim PL	J Clin Microbiol	1998			antibody	Widal test O and H antigen, cutoff >=1:50	serum	n	viable bacteria	blood culture confirmed S.typhi, methods not specified	blood	unclear	n	46	13	17	3	13
32	Nakhla I	Diagn Microbiol Infect Dis	2011			antibody	Widal test with O antigen (Atlas Medical, UK),cutoff >=1:320	serum	y	viable bacteria	blood culture, details not specified	blood	unclear	y	299	25	30	45	199
29	Smith SI	J Infect Dev Ctries	2011			antibody	Cromatest, Widal test with O antigen (Linear Chemicals, Spain), cutoff >=1:80	serum	y	viable bacteria	blood culture (2ml blood incubated in brain heart broth, Oxoid UK, incubated for 7 dys at 37C	blood	n	y	287	0	66	0	221
7	Siba V	Clin Vaccine Immunol	2012			antibody	Widal test, S.typhi O antigen, (Remel Europe Ltd., cutoff titer 1:160)	serum	y	CRS	blood culture or real-time PCR	blood	n	n	500	24	19	23	434
140	Choo KE	Acta Trop	1999			antibody	Widal test, antigens not specified (Wellcome Diagnostic, UK), cutoff >=1:80	serum	y	viable bacteria	blood and/or stool culture pos for S.typhi	blood, stool	n	y	100	26	14	2	58
140	Choo KE	Acta Trop	1999			antibody	Widal test, antigens not specified (Wellcome Diagnostic, UK), cutoff >=1:80	serum	y	CRS	blood and/or stool culture pos for S.typhi and/or had clinical features strongly suggestive of enteric fever	blood, stool, clinical	n	y	134	57	14	5	58
170	Chew SK	J Trop Med Hyg	1992			antibody	widal test, (wellcome diagnostics UK), H antigen, cutoff not pre-specified (>=1:40 reported here)	serum	y	viable bacteria	blood culture confirmed S.typhi, methods not specified	blood	unclear	y	75	18	9	7	41
170	Chew SK	J Trop Med Hyg	1992			antibody	widal test, (wellcome diagnostics UK), O antigen, cutoff not pre-specified (>=1:40 reported here)	serum	y	viable bacteria	blood culture confirmed S.typhi, methods not specified	blood	unclear	y	75	14	0	11	50
281	Kariuki S	Afr J Health Sci	2004			antibody	Widal test, 1 of 7 commercially available kits was used, O and H antigen, cutoff not specified	serum	y	viable bacteria	blood culture, 10ml inoculated into brain heart infusion broth, subcultured on blood, chocolate and MacConkey agar, observed for 7 dys,	blood	n	y	846	52	55	12	727
78	Ambati SR	Indian J Pediatr	2007			antibody	Widal test, cutoff >=1:160 for TO and/or TH (Span Diagnostics, India)	serum	y	DNA	nested PCR	blood	n	y	71	19	9	24	19
78	Ambati SR	Indian J Pediatr	2007			antibody	Widal test, cutoff >=1:160 for TO and/or TH (Span Diagnostics, India)	serum	y	clinical suspicion	cases selected based on high index of clinical suspicion: continuous high grade fever, toxic appearance, abdominal discomfort, relative bradycardia, splenomegaly, hepatomegaly, other causes of fever ruled out	clinical	n	y	71	26	2	26	17
85	Rahman M	Diagn Microbiol Infect Dis	2007			antibody	Widal test, cutoff >=1:160 for TO or TH (Omega diagnostics, Scotland)	serum	y	viable bacteria	blood culture, 1-2ml inoculated into BD BBL Septi-chek pediatric 20ml bottles (BBL, USA), incubated up to 7dys	blood	y	y	231	27	61	6	137
163	Rasaily R	Indian J Med Res	1993			antibody	Widal test, O antigen >=1:160, (Stangen Immunodiagnostics, Hyderabad)	serum	y	viable bacteria	blood culture, 5ml inoculated in tryptic soy broth, incubated at 37C for 2-15 days,	blood	n	y	286	71	100	45	70
120	Ismail TF	J Clin Microbiol	2002			antibody	Widal test, cutoff >=1:160, antigen and manufacturer not specified	serum	unclear	viable bacteria	blood culture, methods not specified	blood	unclear	y	85	14	5	11	55
66	Tam FC	Diagn Microbiol Infect Dis	2008			antibody	Widal test, O or H antigen >=1:40, (Lanzhou Institute of Biological Products, China)	serum	unclear	viable bacteria	blood culture, inoculated 4-8ml adults/2-4ml children, incubated up to 7dys (Bactec plus aerobic/F culture broth, BD, USA)	blood	y	y	9	6	2	0	1
119	Gopalakrishnan V	Singapore Med J	2002			antibody	Widal test, cutoff >=1:640 for H or O antigen (Murex Biotech)	serum	y	viable bacteria	blood culture	blood	unclear	y	144	50	74	0	20
119	Gopalakrishnan V	Singapore Med J	2002			antibody	Widal test, cutoff >=1:640 for H or O antigen (Murex Biotech)	serum	y	CRS	blood culture or clinical diagnosis	blood or clinical	n	y	144	100	24	0	20
150	Shukla S	Indian J Med Sci	1997			antibody	Widal test, O antigen >=1:80,	serum	unclear	viable bacteria	blood culture pos for S.typhi, methods not specified	blood	unclear	y	116	15	81	8	12
107	Itah AY	Southeast Asian J Trop Med Public Health	2004			antibody	Widal test, cutoff >=1:80, antigen not specified	serum	unclear	viable bacteria	urine and stool culture, pos if culture pos for both,	urine, stool	n	y	80	25	14	7	34
35	Khoharo HK	Trop Doct	2011			antibody	Widal test, cutoff, antigen, and manufacturer not specified	serum	unclear	viable bacteria	blood culture, details not specified	blood	unclear	y	124	56	7	20	41
63	Nagarajan AG	J Clin Microbiol	2009			antibody	Widal test, O and H antigens, cutoff not reported, (TyDAL kit, Arsitha Diatech)	serum	y	viable bacteria	blood culture, 2.5ml inoculated in brain heart infusion medium, incubated at 37C for 24hrs, subcultured on macconkey agar	blood	n	n	58	32	0	19	17
126	Haque A	Jpn J Infect Dis	2001			antibody	Widal test, antigens and cutoff not specified (Biosystems, Spain)	serum	y	viable bacteria	blood culture, done on 2 suscessive days, 2ml inoculated in trypticase soy broth (Difco, USA) with SPS incubated at 37 for 3dys	blood	n	y	55	6	23	2	24
136	Bhutta ZA	Am J Trop Med Hyg	1999			antibody	Widal test, O and H antigens, cutoff not specified (Wellcome Diagnostic, UK)	serum	y	viable bacteria	blood and/or bone marrow culture	blood, bone marrow aspirate	unclear	y	72	29	5	17	21
136	Bhutta ZA	Am J Trop Med Hyg	1999			antibody	Widal test, O and H antigens, cutoff not specified (Wellcome Diagnostic, UK)	serum	y	CRS	blood/bone marrow culture or clinical diagnosis	blood, clinical	n	y	97	39	21	32	5
127	Tanyigna KB	Niger J Med	2001			antibody	Widal test, cutoff O >1:80 and H >=1:160,	serum	unclear	viable bacteria	blood culture, 2ml inoculated in 10ml thioglycollate medium, subcultured on SS agar at 1 and 7dys	blood	n	y	84	6	15	0	63
127	Tanyigna KB	Niger J Med	2001			antibody	Widal test, cutoff O >1:80 and H >=1:160,	serum	unclear	viable bacteria	stool culture, 1g inoculated in selenite fluind, incubated at 37 and subcultured at 1dy	stool	n	y	84	7	14	0	63
108	Olsen SJ	J Clin Microbiol	2004			antibody	Widal test, cutoff O or H agglutinin >=1:100, (Sanofi test kit, Biorad)	serum	y	viable bacteria	blood culture, 5ml into biphasic tryptic soy agar and brain heart infusion broth cultured but to 7dys, or using Bactec system cultured up to 5dys	blood	y	y	73	33	0	21	19
158	Choo KE	Clin Infect Dis	1994			antibody	Widal test, H and/or O >=1:80, (Wellcome Diagnostics, UK)	serum	y	viable bacteria	isolation of S.typhi from blood, stool or urine,	blood, stool, urine	n	y	109	41	22	1	45
211	Pang T	J Clin Pathol	1983			antibody	Widal test, H and/or O antigen >=1:320 (wellcome, UK)	serum	y	viable bacteria	blood and/or stool pos for s.typhi	blood, stool	n	y	572	256	9	19	288
128	Choo KE	J Trop Pediatr	2001			antibody	Widal test, H antigen	serum	unclear	CRS	blood and/or stool culture pos for S.typhi or culture neg but had at least 6 other features typical of enteric fever	blood, stool, clinical	n	n	227	140	10	28	49
39	Bakr WM	Ann Clin Microbiol Antimicrob	2011			antibody	Widal test, H antigen (Biosystems SA, Spain), cutoff 1:160	serum	y	clinical suspicion	suffering from continuous fever >38 in addition to headache, constipation or diarrhea	clinical	n	y	175	121	0	29	25
39	Bakr WM	Ann Clin Microbiol Antimicrob	2011			antibody	Widal test, H antigen (Biosystems SA, Spain), cutoff 1:160	serum	y	antibody	IgM anti-LPS ELISA (Bio-quant Inc, USA)	serum	y	y	91	54	17	13	7
39	Bakr WM	Ann Clin Microbiol Antimicrob	2011			antibody	Widal test, H antigen (Biotec, UK), cutoff 1:160	serum	y	clinical suspicion	suffering from continuous fever >38 in addition to headache, constipation or diarrhea	clinical	n	y	175	104	0	46	25
39	Bakr WM	Ann Clin Microbiol Antimicrob	2011			antibody	Widal test, H antigen (Biotec, UK), cutoff 1:160	serum	y	antibody	IgM anti-LPS ELISA (Bio-quant Inc, USA)	serum	y	y	91	49	11	18	13
39	Bakr WM	Ann Clin Microbiol Antimicrob	2011			antibody	Widal test, H antigen (Dialab, Austria), cutoff 1:160	serum	y	clinical suspicion	suffering from continuous fever >38 in addition to headache, constipation or diarrhea	clinical	n	y	175	64	0	86	25
39	Bakr WM	Ann Clin Microbiol Antimicrob	2011			antibody	Widal test, H antigen (Dialab, Austria), cutoff 1:160	serum	y	antibody	IgM anti-LPS ELISA (Bio-quant Inc, USA)	serum	y	y	91	37	2	30	22
39	Bakr WM	Ann Clin Microbiol Antimicrob	2011			antibody	Widal test, H antigen (Remel Europe Ltd, UK), cutoff 1:160	serum	y	clinical suspicion	suffering from continuous fever >38 in addition to headache, constipation or diarrhea	clinical	n	y	175	127	0	23	25
39	Bakr WM	Ann Clin Microbiol Antimicrob	2011			antibody	Widal test, H antigen (Remel Europe Ltd, UK), cutoff 1:160	serum	y	antibody	IgM anti-LPS ELISA (Bio-quant Inc, USA)	serum	y	y	91	56	19	11	5
156	Kulkarni ML	Indian Pediatr	1994			antibody	Widal test, H antigen >=1:160 (Span Diagnostics)	serum	y	viable bacteria	blood culture pos for S.typhi, methods not specified	blood	unclear	y	130	9	1	21	99
249	Thriemer K	PLoS One	2012			antibody	Widal test, H antigen >=1:80, (Span Diagnostics, India)	serum	y	viable bacteria	isolation of S.typhi in blood culture, automated blood culture system Bactec 9050 (BD, USA)	blood	y	y	2178	22	12	24	2120
160	Nandakumar KS	Clin Exp Immunol	1993			antibody	Widal test, H antigen >=1:80, (Tulip diagnostics, India)	serum	y	viable bacteria	blood culture pos for S.typhi, methods not specified	blood	unclear	y	74	12	4	5	69
194	Banchuin N	Asian Pac J Allergy Immunol	1987			antibody	Widal test, H antigen cutoff >=1:100 (Gamma Diagnostic, USA)	serum	y	viable bacteria	blood culture pos for s.typhi, methods not specified	blood	unclear	y	46	4	4	5	33
167	Quiroga T	Diagn Microbiol Infect Dis	1992			antibody	Widal test, H antigen cutoff not pre-specified, >=1:160 reported here, (Cenogenic corp, USA)	serum	y	viable bacteria	blood culture pos for s.typhi, methods not specified	blood	unclear	y	186	76	24	9	77
99	Zuniga J	J Clin Microbiol	2005			antibody	Widal test, H antigen, >=1:160,	serum	unclear	viable bacteria	blood culture, methods not spedified	blood	unclear	y	57	26	3	9	19
115	Herath HM	J Clin Pathol	2003			antibody	Widal test, H antigen, cutoff >=1:120	serum	unclear	viable bacteria	blood culture, methods not specified	blood	unclear	y	80	19	5	10	46
207	Tantivanich S	Southeast Asian J Trop Med Public Health	1984			antibody	Widal test, H antigen, cutoff >=1:160	serum	n	viable bacteria	blood culture pos for S.typhi, methods not specified	blood	unclear	y	105	12	79	8	6
224	Senewiratne B	Gastroenterology	1977			antibody	Widal test, H antigen, cutoff >=1:160 (Wellcome)	serum	y	viable bacteria	bacteriologically proven typhoid from blood, stool or urine, mehods not specified	blood, stool, urine	unclear	y	214	40	5	13	156
198	Buck RL	Trans R Soc Trop Med Hyg	1987			antibody	Widal test, H antigen, cutoff >=1:160,	serum	n	viable bacteria	isolation of typhoid or paratyphoid in any of 4 or 5 types of clinical specimen (blood, blood clot, urine, stool, duodenal string capsule, bone marrow)	blood, blood clot, urine, stool, duodenal string capsule, bone marrow	n	y	101	22	4	22	53
201	Hoffman SL	Am J Epidemiol	1986			antibody	Widal test, H antigen, cutoff >=1:20 (Difco, USA)	serum	y	viable bacteria	culture pos for S.typhi, methods not specified	blood, bone marrow aspirate, rectal swab	unclear	y	408	93	8	136	171
122	Willke A	Clin Diagn Lab Immunol	2002			antibody	Widal test, H antigen, cutoff >=1:200 (antigens, Difco)	serum	y	viable bacteria	blood culture, Bactec automated culture system (BD)	blood	y	y	93	9	5	22	57
122	Willke A	Clin Diagn Lab Immunol	2002			antibody	Widal test, H antigen, cutoff >=1:200 (antigens, Difco)	serum	y	CRS	blood culture, Bactec automated culture system (BD); or determined clinically consistent with typhoid fever	blood, clinical	n	y	93	12	2	40	39
308	House D	J Clin Microbiol	2001			antibody	Widal test, H antigen, cutoff >=1:200, (Sanofi Diagnostics Pasteur, France)	serum	y	viable bacteria	culture confirmed typhoid fever, methods not specified	blood, bone marrow	unclear	n	123	19	1	41	62
195	Chow CB	Pediatr Infect Dis J	1987			antibody	Widal test, H antigen, cutoff >=1:50, (Standard Lab for Serologic Reagents, UK)	serum	y	viable bacteria	isolation of S.typhi from blood and/or stool,	blood, stool	n	y	245	69	1	26	149
90	Dutta S	Diagn Microbiol Infect Dis	2006			antibody	Widal test, H antigen, cutoff >=1:80 (Biorad, France)	serum	y	viable bacteria	blood culture, 8-5ml blood inoculated into Bactec plus bottles, incubated for 7 days at 37C (BD, USA)	blood	y	y	459	38	6	135	280
80	Taiwo SS	West Afr J Med	2007			antibody	Widal test, H antigen, cutoff >=1:80 (Plasmatic, Folkestone, UK)	serum	y	viable bacteria	blood or stool culture, methods not specified	blood, stool	unclear	y	300	36	30	4	230
191	Rai GP	J Hyg Epidemiol Microbiol Immunol	1989			antibody	Widal test, H antigen, cutoff >=1:80,	serum	n	viable bacteria	culture proven S.typhi infection, methods not specified	unclear	unclear	y	77	26	11	15	25
223	Levine MM	Am J Trop Med Hyg	1978			antibody	Widal test, H antigen, cutoff >=1:80, (antigens from WRAIR)	serum	n	viable bacteria	bacteriologically confirmed acute typhoid fever, methods not specified	unclear	unclear	n	699	35	180	7	477
215	Tsang RS	Clin Exp Immunol	1981			antibody	Widal test, H antigen, cutoff >=1:80, (Wellcome Labs)	serum	y	viable bacteria	blood culture, methods not specified	blood	unclear	y	51	25	5	6	15
200	Coovadia YM	J Clin Pathol	1986			antibody	Widal test, H antigen, cutoff >=1:80, (Wellcome, UK)	serum	y	viable bacteria	blood culture pos for S.typhi, methods not specified	blood	unclear	y	218	124	4	28	62
174	Aquino RL	Southeast Asian J Trop Med Public Health	1991			antibody	Widal test, H antigen, cutoff not prespecified (>=1:20 reported here), (Wellcome Diagnostic, UK)	serum	y	viable bacteria	isolation of S.typhi or paratyphi A from blood, stool or urine	blood, stool, urine	unclear	y	131	7	2	55	67
165	Choo KE	J Paediatr Child Health	1993			antibody	Widal test, H antigen, cutoff not prespecified (>=1:40 reported here), (Wellcome Diagnostic, UK)	serum	y	viable bacteria	isolation of S.typhi from blood or stool or urine,	blood, stool, urine	n	y	2382	119	215	26	2022
218	Gupta AK	J Immunol Methods	1981			antibody	Widal test, O or H antigen >=1:320	serum	unclear	viable bacteria	blood culture, methods not specified	blood	unclear	y	39	1	0	23	15
169	Jindal N	Indian J Med Res	1992			antibody	widal test, 0 >=1:160 or H >=1:320,	serum	unclear	viable bacteria	blood culture for S.typhi, methods not specified	blood	unclear	n	300	168	5	32	95
277	Malla T	Kathmandu U Med J	2007			antibody	widal test, methods (including antigens and cutoff) not specified	serum	unclear	viable bacteria	blood culture pos for S.typhi or paratyphi, methods not specified	blood	unclear	y	68	24	30	6	8
204	Pu SJ	Chinese J Microbiol Immunol	1985			antibody	Widal test, O >=1:80 or H >=1:100, (antigens from Institute of Preventive Medicine, Taiwan)	serum	y	viable bacteria	blood culture pos for S.typhi	blood	n	n	157	70	6	20	61
147	Quang, NN	Asian Pac J Allergy Immunol	1997			antibody	Widal test, O and H antigen (Wellcome Diagnostics, UK), pos if significant rise btw acute and convalesent sera or O >1:200	serum	y	viable bacteria	blood culture confirmed Salmonella spp., (3 times) 10ml inoculated into brain heart infusion broth, incubated up to 14 days, subcultures on blood and MacConkey agar	blood	n	y	171	67	44	10	50
104	Prakash P	J Clin Microbiol	2005			antibody	Widal test, O and H antigen, cutoff >=1:160 for H and/or O (span diagnostics, India)	serum	y	DNA	nested PCR using H1-d primers, DNA extracted from 3ml blood	blood	n	y	63	37	4	16	6
306	Youssef FG	Aust J Basic Applied Sci	2010			antibody	Widal test, O and/or H antigen >=1:160, (SA Scientific Inc, USA)	serum	y	viable bacteria	blood culture confirmed S.typhi, 5-10ml inoculated in biphasic blood culture bottle (PML Micro-biological, USA), at 37C up to 14 dys	blood	y	y	3856	196	414	58	3012
128	Choo KE	J Trop Pediatr	2001			antibody	Widal test, O antigen	serum	unclear	CRS	blood and/or stool culture pos for S.typhi or culture neg but had at least 6 other features typical of enteric fever	blood, stool, clinical	n	n	227	145	11	23	48
39	Bakr WM	Ann Clin Microbiol Antimicrob	2011			antibody	Widal test, O antigen (Biosystems SA, Spain), cutoff 1:160	serum	y	clinical suspicion	suffering from continuous fever >38 in addition to headache, constipation or diarrhea	clinical	n	y	175	97	0	53	25
39	Bakr WM	Ann Clin Microbiol Antimicrob	2011			antibody	Widal test, O antigen (Biosystems SA, Spain), cutoff 1:160	serum	y	antibody	IgM anti-LPS ELISA (Bio-quant Inc, USA)	serum	y	y	91	56	1	11	23
39	Bakr WM	Ann Clin Microbiol Antimicrob	2011			antibody	Widal test, O antigen (Biotec, UK), cutoff 1:160	serum	y	clinical suspicion	suffering from continuous fever >38 in addition to headache, constipation or diarrhea	clinical	n	y	175	97	0	53	25
39	Bakr WM	Ann Clin Microbiol Antimicrob	2011			antibody	Widal test, O antigen (Biotec, UK), cutoff 1:160	serum	y	antibody	IgM anti-LPS ELISA (Bio-quant Inc, USA)	serum	y	y	91	54	4	13	20
39	Bakr WM	Ann Clin Microbiol Antimicrob	2011			antibody	Widal test, O antigen (Dialab, Austria), cutoff 1:160	serum	y	clinical suspicion	suffering from continuous fever >38 in addition to headache, constipation or diarrhea	clinical	n	y	175	57	0	93	25
39	Bakr WM	Ann Clin Microbiol Antimicrob	2011			antibody	Widal test, O antigen (Dialab, Austria), cutoff 1:160	serum	y	antibody	IgM anti-LPS ELISA (Bio-quant Inc, USA)	serum	y	y	91	32	1	35	23
75	Pastoor R	Diagn Microbiol Infect Dis	2008			antibody	Widal test, O antigen (Murex Biotech, UK), cutoff >=1:160,	serum	y	CRS	1) positive blood culture (54), or 2) Widal test pos, clinical findings and response to treatment (31), or 3) clinical findings and response to treatment (31)	blood, serum, clinical	n	n	209	92	13	24	80
75	Pastoor R	Diagn Microbiol Infect Dis	2008			antibody	Widal test, O antigen (Murex Biotech, UK), cutoff >=1:320,	serum	y	CRS	1) positive blood culture (54), or 2) Widal test pos, clinical findings and response to treatment (31), or 3) clinical findings and response to treatment (31)	blood, serum, clinical	n	n	209	54	1	62	92
121	Hatta M	Am J Trop Med Hyg	2002			antibody	Widal test, O antigen (Murex Biotech, UK), cutoff 1:160	serum	y	viable bacteria	blood culture, 5ml inoculated, incubated 24hrs, then 1ml subcultured	blood	n	y	133	16	39	3	75
121	Hatta M	Am J Trop Med Hyg	2002			antibody	Widal test, O antigen (Murex Biotech, UK), cutoff 1:320	serum	y	viable bacteria	blood culture, 5ml inoculated, incubated 24hrs, then 1ml subcultured	blood	n	y	243	73	22	45	103
39	Bakr WM	Ann Clin Microbiol Antimicrob	2011			antibody	Widal test, O antigen (Remel Europe Ltd, UK), cutoff 1:160	serum	y	clinical suspicion	suffering from continuous fever >38 in addition to headache, constipation or diarrhea	clinical	n	y	175	108	0	42	25
39	Bakr WM	Ann Clin Microbiol Antimicrob	2011			antibody	Widal test, O antigen (Remel Europe Ltd, UK), cutoff 1:160	serum	y	antibody	IgM anti-LPS ELISA (Bio-quant Inc, USA)	serum	y	y	91	60	4	7	20
156	Kulkarni ML	Indian Pediatr	1994			antibody	Widal test, O antigen >=1:160 (Span Diagnostics)	serum	y	viable bacteria	blood culture pos for S.typhi, methods not specified	blood	unclear	y	130	21	3	9	97
294	Devrim I	Central Euro J Med	2008			antibody	Widal test, O antigen >=1:160,	serum	y	viable bacteria	blood culture pos for S.typhi, 5ml blood inoculated in 15ml bile broth	blood	unclear	y	45	1	18	0	26
289	Haque A	Annals Saudi Med	1999			antibody	Widal test, O antigen >=1:160, (Biosystems, Spain)	serum	y	viable bacteria	blood culture, 2ml inoculated in trypticase soy broth with SPS, incubated 37C for 72hrs	blood	n	y	107	13	28	15	51
295	Das S	Diagn Microbiol Infect Dis	2013			antibody	Widal test, O antigen >=1:80 (Span Diagnostics, India)	serum	y	viable bacteria	blood culture, 4ml inoculated in Bactec Peds Plus bottle and incubated in Bactec 9120 system for 7 days with subculturing (BD, USA)	blood	y	y	336	50	161	30	95
295	Das S	Diagn Microbiol Infect Dis	2013			antibody	Widal test, O antigen >=1:80 (Span Diagnostics, India)	serum	y	clinical suspicion	children who presented with high fever (>39C) and other signs and symptoms suggestive of typhoid fever	clinical	n	y	102	36	7	46	13
225	Hassanein F	Gaz Egypt Paediatr Assoc	1975			antibody	Widal test, O antigen >=1:80 and H antigen >=1:60, (antigens from Serum and Vaccine Labs, Agouza)	serum	n	viable bacteria	bacteriologically proven S.typhi or paratyphi from blood, stool or urine	blood, stool, urine	n	y	65	34	0	11	20
249	Thriemer K	PLoS One	2012			antibody	Widal test, O antigen >=1:80, (Span Diagnostics, India)	serum	y	viable bacteria	isolation of S.typhi in blood culture, automated blood culture system Bactec 9050 (BD, USA)	blood	y	y	2179	22	13	24	2120
160	Nandakumar KS	Clin Exp Immunol	1993			antibody	Widal test, O antigen >=1:80, (Tulip diagnostics, India)	serum	y	viable bacteria	blood culture pos for S.typhi, methods not specified	blood	unclear	y	74	13	3	4	70
247	Yap YF	Singapore Med J	1998			antibody	Widal test, O antigen >1:640 or 4 fold rise in titer, (Wellcome, UK)	serum	y	viable bacteria	pos blood and/or stool culture for S.typhi, methods not specified	blood, stool	n	y	51	41	8	1	1
272	Nardiello S	Bollett dell'Istit Siero Milanese	1983			antibody	Widal test, O antigen >-1:80, (Sclavo)	serum	y	viable bacteria	blood culture pos for typhoid fever, methods not specified	blood	unclear	y	44	10	0	0	34
194	Banchuin N	Asian Pac J Allergy Immunol	1987			antibody	Widal test, O antigen cutoff >=1:80 (Gamma Diagnostic, USA)	serum	y	viable bacteria	blood culture pos for s.typhi, methods not specified	blood	unclear	y	46	3	4	6	33
177	el Fattah MM	J Egypt Public Health Assoc	1991			antibody	Widal test, O antigen cutoff >=1:80, (antigens from Behringwerke AG, Germany)	serum	y	viable bacteria	blood clot cultue pos for S.typhi or paratyphi A	blood	unclear	y	85	19	7	5	54
167	Quiroga T	Diagn Microbiol Infect Dis	1992			antibody	Widal test, O antigen cutoff not pre-specified, >=1:160 reported here, (Cenogenic corp, USA)	serum	y	viable bacteria	blood culture pos for s.typhi, methods not specified	blood	unclear	y	186	66	13	19	87
99	Zuniga J	J Clin Microbiol	2005			antibody	Widal test, O antigen, >=1:160,	serum	unclear	viable bacteria	blood culture, methods not spedified	blood	unclear	y	57	22	6	13	16
207	Tantivanich S	Southeast Asian J Trop Med Public Health	1984			antibody	Widal test, O antigen, cutoff >=1:160	serum	n	viable bacteria	blood culture pos for S.typhi, methods not specified	blood	unclear	y	105	12	59	8	26
224	Senewiratne B	Gastroenterology	1977			antibody	Widal test, O antigen, cutoff >=1:160 (Wellcome)	serum	y	viable bacteria	bacteriologically proven typhoid from blood, stool or urine, methods not specified	blood, stool, urine	unclear	y	214	48	7	5	154
201	Hoffman SL	Am J Epidemiol	1986			antibody	Widal test, O antigen, cutoff >=1:20 (Difco, USA)	serum	y	viable bacteria	culture pos for S.typhi, methods not specified	blood, bone marrow aspirate, rectal swab	unclear	y	408	122	4	107	175
122	Willke A	Clin Diagn Lab Immunol	2002			antibody	Widal test, O antigen, cutoff >=1:200 (antigens, Difco)	serum	y	viable bacteria	blood culture, Bactec automated culture system (BD)	blood	y	y	93	16	15	15	47
122	Willke A	Clin Diagn Lab Immunol	2002			antibody	Widal test, O antigen, cutoff >=1:200 (antigens, Difco)	serum	y	CRS	blood culture, Bactec automated culture system (BD); or determined clinically consistent with typhoid fever	blood, clinical	n	y	93	26	5	26	36
226	Hatta M	Southeast Asian J Trop Med Public Health	2002			antibody	Widal test, O antigen, cutoff >=1:320	serum	unclear	viable bacteria	blood culture, 5ml blood inoculated into ox bile broth (Merck), incubated 24hrs at 37,	blood	n	y	473	119	69	86	199
226	Hatta M	Southeast Asian J Trop Med Public Health	2002			antibody	Widal test, O antigen, cutoff >=1:320	serum	unclear	CRS	blood culture or clinical signs/symptoms/ response to treatment	blood and clinical	n	y	473	157	31	157	128
86	Hatta M	Am J Trop Med Hyg	2007			antibody	Widal test, O antigen, cutoff >=1:320 (Murex biotech, UK)	serum	y	CRS	diagnosis of TF made based on results of BC, evolution of illness, and response to treatment	blood, clinical	n	y	131	45	4	74	8
82	Abdoel TH	Trans R Soc Trop Med Hyg	2007			antibody	Widal test, O antigen, cutoff >=1:320, (Murex Biotech Ltd, UK)	serum	y	viable bacteria	blood culture, S.typhi or paratyphiA, 5ml inoculated	blood	n	y	330	38	3	38	251
191	Rai GP	J Hyg Epidemiol Microbiol Immunol	1989			antibody	Widal test, O antigen, cutoff >=1:40,	serum	n	viable bacteria	culture proven S.typhi infection, methods not specified	unclear	unclear	y	77	26	11	15	25
223	Levine MM	Am J Trop Med Hyg	1978			antibody	Widal test, O antigen, cutoff >=1:40, (antigens from WRAIR)	serum	n	viable bacteria	bacteriologically confirmed acute typhoid fever, methods not specified	unclear	unclear	n	699	39	110	3	547
308	House D	J Clin Microbiol	2001			antibody	Widal test, O antigen, cutoff >=1:400 (Sanofi Diagnostics Pasteur, France)	serum	y	viable bacteria	culture confirmed typhoid fever, methods not specified	blood, bone marrow	unclear	n	122	29	4	33	56
115	Herath HM	J Clin Pathol	2003			antibody	Widal test, O antigen, cutoff >=1:480	serum	unclear	viable bacteria	blood culture, methods not specified	blood	unclear	y	80	20	13	9	38
195	Chow CB	Pediatr Infect Dis J	1987			antibody	Widal test, O antigen, cutoff >=1:50, (Standard Lab for Serologic Reagents, UK)	serum	y	viable bacteria	isolation of S.typhi from blood and/or stool,	blood, stool	n	y	245	74	0	21	150
199	Srivastava L	Ann Trop Paediatr	1986			antibody	Widal test, O antigen, cutoff >=1:80	serum	n	viable bacteria	blood culture pos to s.typhi or paratyphi A	blood	n	y	133	9	22	13	89
103	Smith SI	Br J Biomed Sci	2004			antibody	Widal test, O antigen, cutoff >=1:80	serum	unclear	viable bacteria	blood or stool culture, 5ml blood inoculated into brain-hearth infusion broth, subcultured daily for 7dys, stool inoculated into selenite F broth incubated ON and subcultured	blood, stool	n	y	65	9	22	5	29
90	Dutta S	Diagn Microbiol Infect Dis	2006			antibody	Widal test, O antigen, cutoff >=1:80 (Biorad, France)	serum	y	viable bacteria	blood culture, 8-5ml blood inoculated into Bactec plus bottles, incubated for 7 days at 37C (BD, USA)	blood	y	y	459	100	44	73	242
80	Taiwo SS	West Afr J Med	2007			antibody	Widal test, O antigen, cutoff >=1:80 (Plasmatic, Folkestone, UK)	serum	y	viable bacteria	blood or stool culture, methods not specified	blood, stool	unclear	y	300	36	33	4	227
198	Buck RL	Trans R Soc Trop Med Hyg	1987			antibody	Widal test, O antigen, cutoff >=1:80,	serum	n	viable bacteria	isolation of typhoid or paratyphoid in any of 4 or 5 types of clinical specimen (blood, blood clot, urine, stool, duodenal string capsule, bone marrow)	blood, blood clot, urine, stool, duodenal string capsule, bone marrow	n	y	101	28	0	16	57
215	Tsang RS	Clin Exp Immunol	1981			antibody	Widal test, O antigen, cutoff >=1:80, (Wellcome Labs)	serum	y	viable bacteria	blood culture, methods not specified	blood	unclear	y	51	17	1	14	19
200	Coovadia YM	J Clin Pathol	1986			antibody	Widal test, O antigen, cutoff >=1:80, (Wellcome, UK)	serum	y	viable bacteria	blood culture pos for S.typhi, methods not specified	blood	unclear	y	218	108	2	44	64
174	Aquino RL	Southeast Asian J Trop Med Public Health	1991			antibody	Widal test, O antigen, cutoff not prespecified (>=1:20 reported here), (Wellcome Diagnostic, UK)	serum	y	viable bacteria	isolation of S.typhi or paratyphi A from blood, stool or urine	blood, stool, urine	unclear	y	131	38	8	24	61
206	Nardiello S	J Clin Microbiol	1984			antibody	Widal test, O antigen, cutoff not prespecified (>=1:40 reported here),	serum	n	viable bacteria	blood culture pos for S.typhi, methods not specified	blood	unclear	y	209	26	14	3	166
165	Choo KE	J Paediatr Child Health	1993			antibody	Widal test, O antigen, cutoff not prespecified (>=1:40 reported here), (Wellcome Diagnostic, UK)	serum	y	viable bacteria	isolation of S.typhi from blood or stool or urine,	blood, stool, urine	n	y	2382	107	173	38	2064
189	Sippel J	J Clin Microbiol	1989			antibody	Widal test, O antigen, cutoff not prespecified (>=1:80 reported)	serum	n	viable bacteria	blood or stool culture pos for S.typhi or paratyphi A	blood, stool	unclear	y	339	32	104	67	136
100	Massi MN	Int J Med Microbiol	2005			antibody	Widal test, O antigen, cutoff not specified (Murex Biotech, UK)	serum	y	viable bacteria	blood culture, 5ml inoculated into bile broth (Merck, USA), incubated at 37C for 3 days	blood	y	y	55	8	24	0	23
114	Massi MN	J Infect Chemother	2003			antibody	Widal test, O antigen, cutoff>=1:320 (Murex Biotech, UK)	serum	y	viable bacteria	blood culture, 5ml inoculated in bile broth (Merck, USA) and incubated 24hrs at 37, subcultured on SS agar	blood	n	y	73	10	16	0	47
156	Kulkarni ML	Indian Pediatr	1994			antibody	Widal test, O or H antigen >=1:160 (Span Diagnostics)	serum	y	viable bacteria	blood culture pos for S.typhi, methods not specified	blood	unclear	y	130	22	3	8	97
172	Koeleman JGM	Eur J Clin Microbiol Infect Dis	1992			antibody	Widal test, O or H antigen >=1:80, (Wellcome)	serum	y	viable bacteria	blood or stool culture	blood, stool	n	y	274	3	23	6	242
216	Somerville PC	S Afr Med J	1981			antibody	Widal test, O or H antigen, cutoff >=1:200, (Wellcome Labs)	serum	y	viable bacteria	bacteriologically proven typhoid fever, methods not specified	unclear	unclear	y	679	248	18	82	331
217	Shehabi AA	Trop Geogr Med	1981			antibody	Widal test, O or H antigen, cutoff >=1:80,	serum	n	viable bacteria	blood culture, inoculated in bile broth, used standard bacteriologic methods	blood	unclear	y	29	24	0	2	3
214	Abraham G	Trop Geogr Med	1981			antibody	Widal test, slide agglutination, cutoff not prespecified, reported here O and/or H antigen >=1:80 (Difco)	serum	y	viable bacteria	culture proven typhoid patients, methods not specified	unclear	unclear	y	150	43	6	7	94
102	Handojo I	Southeast Asian J Trop Med Public Health	2004			antibody	Widal test, slide aglutination using local O and H antigens	serum	n	viable bacteria	blood culture confirmed S.typhi, methods not specified	blood	unclear	y	111	46	20	9	36
153	Saha SK	Ann Trop Paediatr	1996			antibody	Widal test, slide, H antigen, cutoff >1:160 (Murex Diagnostics, UK)	serum	y	viable bacteria	blood culture confirmed s.typhi (isolated from blood by lysis-direct plating/centrifugation method)	blood	unclear	y	250	129	2	21	98
153	Saha SK	Ann Trop Paediatr	1996			antibody	Widal test, slide, O antigen, cutoff >1:80 (Murex Diagnostics, UK)	serum	y	viable bacteria	blood culture confirmed s.typhi (isolated from blood by lysis-direct plating/centrifugation method	blood	unclear	y	250	107	2	43	98
201	Hoffman SL	Am J Epidemiol	1986			antibody	Widal test, Vi antigen, cutoff >=1:20	serum	n	viable bacteria	culture pos for S.typhi, methods not specified	blood, bone marrow aspirate, rectal swab	unclear	y	408	31	1	198	178
93	Nizami SQ	Scand J Clin Lab Invest	2006			antibody	Widal, cutoff >=1:160, slide agglutination, antigens not specified	serum	unclear	viable bacteria	blood culture, methods not spedified (Bactec ped+ bottles)	blood	y	n	211	5	26	21	159
47	Ley B	BMC Infect Dis	2010			antibody	Widal, IgM and IgG, H antigen, cutoff 1:80 (Span diagnostics, India)	serum	y	viable bacteria	blood culture (Bac-T Alert pediatric-fan, bioMerieux, France)	blood	y	y	1680	12	34	4	1630
47	Ley B	BMC Infect Dis	2010			antibody	Widal, IgM and IgG, O antigen, cutoff 1:80 (Span diagnostics, India)	serum	y	viable bacteria	blood culture (Bac-T Alert pediatric-fan, bioMerieux, France)	blood	y	y	1680	11	33	5	1631
161	Mukherjee C	J Med Microbiol	1993			antigen	Coagglutination test to detect S.typhi 09 antigen,	blood culture supernate	n	viable bacteria	blood culture, 5ml inoculated into citrated glucose broth, incubated up to 14 dys	blood	n	y	110	26	48	2	34
161	Mukherjee C	J Med Microbiol	1993			antigen	Coagglutination test to detect S.typhi 09 antigen,	serum	n	viable bacteria	blood culture, 5ml inoculated into citrated glucose broth, incubated up to 14 dys	blood	n	y	110	27	51	1	31
155	Pandya M	J Med Microbiol	1995			antigen	Coagglutination test to detect S.typhi Barber Protien (BP)	serum	n	CRS	blood culture pos; or BC neg and Widal test pos (4-fold rise in titer of H and O antigen)	blood, serum	n	y	125	56	0	4	65
161	Mukherjee C	J Med Microbiol	1993			antigen	Coagglutination test to detect S.typhi Hd antigen,	blood culture supernate	n	viable bacteria	blood culture, 5ml inoculated into citrated glucose broth, incubated up to 14 dys	blood	n	y	110	26	48	2	34
161	Mukherjee C	J Med Microbiol	1993			antigen	Coagglutination test to detect S.typhi Hd antigen,	serum	n	viable bacteria	blood culture, 5ml inoculated into citrated glucose broth, incubated up to 14 dys	blood	n	y	110	27	51	1	31
161	Mukherjee C	J Med Microbiol	1993			antigen	Coagglutination test to detect S.typhi Vi antigen,	blood culture supernate	n	viable bacteria	blood culture, 5ml inoculated into citrated glucose broth, incubated up to 14 dys	blood	n	y	110	25	48	3	34
161	Mukherjee C	J Med Microbiol	1993			antigen	Coagglutination test to detect S.typhi Vi antigen,	serum	n	viable bacteria	blood culture, 5ml inoculated into citrated glucose broth, incubated up to 14 dys	blood	n	y	110	26	50	2	32
155	Pandya M	J Med Microbiol	1995			antigen	Coagglutination test to detect Typhi Vi antigen	serum	n	CRS	blood culture pos; or BC neg and Widal test pos (4-fold rise in titer of H and O antigen)	blood, serum	n	y	125	50	1	10	64
184	West B	Trans R Soc Trop Med Hyg	1989			antigen	coagglutination test to detect Vi	urine	n	viable bacteria	blood culture for s.typhi, incubated in tryptic soy broth (oxoid) for up to 21 days	blood	n	y	150	77	5	12	56
143	Mishra M	Indian J Pathol Microbiol	1998			antigen	Coagglutination test using local antisera	blood culture supernatant	n	CRS	blood culture or Widal test pos	blood, serum	n	y	463	123	30	29	281
143	Mishra M	Indian J Pathol Microbiol	1998			antigen	Coagglutination test using local antisera	blood culture supernatant	n	viable bacteria	blood culture, (methods not specified)	blood	unclear	y	463	32	121	0	310
143	Mishra M	Indian J Pathol Microbiol	1998			antigen	Coagglutination test using local antisera	blood culture supernatant	n	antibody	Widal test (antigen/ cutoff/ methods not specified)	serum	unclear	y	463	97	56	29	281
143	Mishra M	Indian J Pathol Microbiol	1998			antigen	Coagglutination test using local antisera	serum	n	CRS	blood culture or Widal test pos	blood, serum	n	y	463	126	36	26	275
143	Mishra M	Indian J Pathol Microbiol	1998			antigen	Coagglutination test using local antisera	serum	n	viable bacteria	blood culture, (methods not specified)	blood	unclear	y	463	32	133	0	298
143	Mishra M	Indian J Pathol Microbiol	1998			antigen	Coagglutination test using local antisera	serum	n	antibody	Widal test (antigen/ cutoff/ methods not specified)	serum	unclear	y	463	103	62	23	275
143	Mishra M	Indian J Pathol Microbiol	1998			antigen	Coagglutination test using standard antisera to Poly O (A-G), O-9, and H-d,	blood culture supernatant	n	CRS	blood culture or Widal test pos	blood, serum	n	y	463	123	29	29	282
143	Mishra M	Indian J Pathol Microbiol	1998			antigen	Coagglutination test using standard antisera to Poly O (A-G), O-9, and H-d,	blood culture supernatant	n	viable bacteria	blood culture, (methods not specified)	blood	unclear	y	463	32	120	0	311
143	Mishra M	Indian J Pathol Microbiol	1998			antigen	Coagglutination test using standard antisera to Poly O (A-G), O-9, and H-d,	blood culture supernatant	n	antibody	Widal test (antigen/ cutoff/ methods not specified)	serum	unclear	y	463	97	55	29	337
143	Mishra M	Indian J Pathol Microbiol	1998			antigen	Coagglutination test using standard antisera to Poly O (A-G), O-9, and H-d,	serum	n	CRS	blood culture or Widal test pos	blood, serum	n	y	463	126	34	26	277
143	Mishra M	Indian J Pathol Microbiol	1998			antigen	Coagglutination test using standard antisera to Poly O (A-G), O-9, and H-d,	serum	n	viable bacteria	blood culture, (methods not specified)	blood	unclear	y	463	32	131	0	300
143	Mishra M	Indian J Pathol Microbiol	1998			antigen	Coagglutination test using standard antisera to Poly O (A-G), O-9, and H-d,	serum	n	antibody	Widal test (antigen/ cutoff/ methods not specified)	serum	unclear	y	463	103	23	60	227
143	Mishra M	Indian J Pathol Microbiol	1998			antibody	countercurrent immuno-electrophoresis, to detect s.typhi antibody	serum	n	CRS	blood culture or Widal test pos	blood, serum	n	y	463	32	2	120	309
143	Mishra M	Indian J Pathol Microbiol	1998			antibody	countercurrent immuno-electrophoresis, to detect s.typhi antibody	serum	n	viable bacteria	blood culture, (methods not specified)	blood	unclear	y	463	11	23	21	408
143	Mishra M	Indian J Pathol Microbiol	1998			antibody	countercurrent immuno-electrophoresis, to detect s.typhi antibody	serum	n	antibody	Widal test (antigen/ cutoff/ methods not specified)	serum	unclear	y	463	26	8	100	329
143	Mishra M	Indian J Pathol Microbiol	1998			antigen	countercurrent immuno-electrophoresis, to detect s.typhi antigen	blood culture supernatant	n	CRS	blood culture or Widal test pos	blood, serum	n	y	463	77	22	75	289
143	Mishra M	Indian J Pathol Microbiol	1998			antigen	countercurrent immuno-electrophoresis, to detect s.typhi antigen	blood culture supernatant	n	viable bacteria	blood culture, (methods not specified)	blood	unclear	y	463	22	77	10	354
143	Mishra M	Indian J Pathol Microbiol	1998			antigen	countercurrent immuno-electrophoresis, to detect s.typhi antigen	blood culture supernatant	n	antibody	Widal test (antigen/ cutoff/ methods not specified)	serum	unclear	y	463	61	38	65	299
143	Mishra M	Indian J Pathol Microbiol	1998			antigen	countercurrent immuno-electrophoresis, to detect s.typhi antigen	serum	n	CRS	blood culture or Widal test pos	blood, serum	n	y	463	93	25	59	286
143	Mishra M	Indian J Pathol Microbiol	1998			antigen	countercurrent immuno-electrophoresis, to detect s.typhi antigen	serum	n	viable bacteria	blood culture, (methods not specified)	blood	unclear	y	463	28	90	4	341
143	Mishra M	Indian J Pathol Microbiol	1998			antigen	countercurrent immuno-electrophoresis, to detect s.typhi antigen	serum	n	antibody	Widal test (antigen/ cutoff/ methods not specified)	serum	unclear	y	463	71	47	55	290
128	Choo KE	J Trop Pediatr	2001			antigen	C-reactive protein, cutoff >=30.0mg/l, (TDx, Abbott Labs, USA)	serum	y	CRS	blood and/or stool culture pos for S.typhi or culture neg but had at least 6 other features typical of enteric fever	blood, stool, clinical	n	n	227	114	25	54	34
124	Purwaningsih S	Southeast Asian J Trop Med Public Health	2001			antigen	Dot-EIA to detect the OMP antigen	serum	n	DNA	PCR (done according to standard procedures)	blood	n	y	87	41	10	3	33
124	Purwaningsih S	Southeast Asian J Trop Med Public Health	2001			antigen	Dot-EIA to detect the OMP antigen	serum	n	viable bacteria	blood culture (done according to standard procedures)	blood	unclear	y	87	26	25	0	35
124	Purwaningsih S	Southeast Asian J Trop Med Public Health	2001			antigen	Dot-EIA to detect the OMP antigen	serum	n	CRS	Blood culture or PCR or Widal positive (4-fold rise in titer),	blood, serum	n	y	87	41	10	3	33
124	Purwaningsih S	Southeast Asian J Trop Med Public Health	2001			antigen	Dot-EIA to detect the OMP antigen	serum	n	antibody	Widal test, four fold rise in titer	serum	n	y	87	10	41	1	19
298	Chaicumpa W	J Clin Microbiol	1988			antigen	double antibody sandwich ELISA to detect S.typhi antigen	urine	n	viable bacteria	blood culture pos for S.typhi, methods not specified	blood	unclear	y	59	11	12	6	30
194	Banchuin N	Asian Pac J Allergy Immunol	1987			antigen	double antibody sandwich ELISA to detect S.typhi protein antigen	serum	n	viable bacteria	blood culture pos for s.typhi, methods not specified	blood	unclear	y	46	7	11	2	26
194	Banchuin N	Asian Pac J Allergy Immunol	1987			antigen	double antibody sandwich ELISA to detect S.typhi protein antigen	urine	n	viable bacteria	blood culture pos for s.typhi, methods not specified	blood	unclear	y	46	7	4	2	33
259	Sadallah F	J Infect Dis	1990			antigen	ELISA to detect S.typhi flagellin,	serum	n	viable bacteria	pos hemoculture for S.typhi, methods not specified	blood	unclear	y	134	25	47	12	37
177	el Fattah MM	J Egypt Public Health Assoc	1991			antigen	ELISA to detect S.typhi O antigen	serum	n	viable bacteria	blood clot cultue pos for S.typhi or paratyphi A	blood	unclear	y	85	18	22	6	39
181	Qadri A	J Immunoassay	1990			antigen	ELISA using monoclonal antibodies to detect S.typhi H antigen	blood culture broth	n	viable bacteria	blood culture to detect S.typhi, methods not specified	blood	unclear	y	86	48	0	0	38
181	Qadri A	J Immunoassay	1990			antigen	ELISA using monoclonal antibodies to detect S.typhi O antigen	blood culture broth	n	viable bacteria	blood culture to detect S.typhi, methods not specified	blood	unclear	y	233	102	0	0	131
181	Qadri A	J Immunoassay	1990			antigen	ELISA using monoclonal antibodies to detect S.typhi Vi antigen	blood culture broth	n	viable bacteria	blood culture to detect S.typhi, methods not specified	blood	unclear	y	112	63	0	0	49
147	Quang, NN	Asian Pac J Allergy Immunol	1997			antigen	ELISA using monoclonal antibody 102 B2 to detect salmonella core polysaccharide	urine	n	viable bacteria	blood culture confirmed Salmonella spp., (3 times) 10ml inoculated into brain heart infusion broth, incubated up to 14 days, subcultures on blood and MacConkey agar	blood	n	y	171	71	27	6	67
147	Quang, NN	Asian Pac J Allergy Immunol	1997			antigen	ELISA using monoclonal antibody 204 D3 to detect antigen 9 of group D salmonella	urine	n	viable bacteria	blood culture confirmed Salmonella spp., (3 times) 10ml inoculated into brain heart infusion broth, incubated up to 14 days, subcultures on blood and MacConkey agar	blood	n	y	171	48	16	29	78
155	Pandya M	J Med Microbiol	1995			antigen	Latex agglutination test to detect S.typhi Barber Protien (BP)	serum	n	CRS	blood culture pos; or BC neg and Widal test pos (4-fold rise in titer of H and O antigen)	blood, serum	n	y	125	55	1	5	64
159	Jesudason MV	Diagn Microbiol Infect Dis	1994			antigen	latex agglutination test to detect S.typhi Vi antigen	serum	n	viable bacteria	blood culture, 5ml inoculated into 3 media, subcultured on days 2, 7, and 14	blood	n	y	225	125	0	2	98
155	Pandya M	J Med Microbiol	1995			antigen	Latex agglutination test to detect Typhi Vi antigen	serum	n	CRS	blood culture pos; or BC neg and Widal test pos (4-fold rise in titer of H and O antigen)	blood, serum	n	y	125	52	1	8	64
6	Castonguay-Vanier J	J Clin Microbiol	2013			antigen	One Step Salmonella Typhi Ag Rapid Detection Kit (Standard Diagnostics, South Korea)	blood culture fluid	y	viable bacteria	blood culture, 5ml/adults or 2ml/<15yrs or 1ml/<1yr inoculated in tryptic hydrolysate of casein and soy peptone, cultured at 37 for 7 days with subculturing on chocolate, blood and MacConkey agar	blood	n	y	221	29	4	1	187
205	John TJ	J Clin Microbiol	1984			antigen	passive bacterial agglutination test to detect S.typhi somatic antigens	serum	n	viable bacteria	blood culture pos for s.typhi, methods not specified	blood	unclear	y	97	32	13	1	51
209	Sivadasan K	Lancet	1984			antigen	passive S aureus agglutination test to detect s.typhi antigens	serum	n	viable bacteria	culture proven typhoid	unclear	unclear	y	20	10	0	0	10
133	Kalhan R	Indian J Pediatr	1998			antigen	Reverse Passive Hemagluttination test (RPHA), detects S.typhi antigens	culture broth	n	CRS	blood culture (Sodium taurocholate bile broth) or Widal test, cutoff O or H >=1:128 (Span Diagnostics)	blood, serum	n	y	150	70	4	30	46
133	Kalhan R	Indian J Pediatr	1998			antigen	Reverse Passive Hemagluttination test (RPHA), detects S.typhi antigens	culture broth	n	viable bacteria	blood culture (Sodium taurocholate bile broth)	blood	n	y	150	50	24	0	76
132	Rao PS	Indian J Med Sci	1999			antigen	S.typhi Vi co-agglutination test, antisera from Central Research Institute, Kasauli	serum	n	CRS	blood culture pos or Widal test pos, >=1:160 (Span diagnostics)	blood, serum	unclear	y	262	52	25	8	177
109	Fadeel MA	Am J Trop Med Hyg	2004			antigen	Sandwixh ELISA to detect 09 antigen,	urine	n	viable bacteria	blood culture, phase2 bi-phasic blood culture system (PML Microbiologicals, USA), incubated for 14dys	blood	y	y	83	19	2	25	37
109	Fadeel MA	Am J Trop Med Hyg	2004			antigen	Sandwixh ELISA to detect Hd antigen,	urine	n	viable bacteria	blood culture, phase2 bi-phasic blood culture system (PML Microbiologicals, USA), incubated for 14dys	blood	y	y	83	16	1	28	38
109	Fadeel MA	Am J Trop Med Hyg	2004			antigen	Sandwixh ELISA to detect Vi antigen,	urine	n	viable bacteria	blood culture, phase2 bi-phasic blood culture system (PML Microbiologicals, USA), incubated for 14dys	blood	y	y	83	32	11	12	28
168	Casanueva V	Pediatr Infect Dis J	1992			antigen	serum adenosine deaminase, cutoff not prespecified, >=80 units/liter	serum	n	viable bacteria	blood culture for S.typhi, methods not specified	blood	unclear	y	195	56	10	6	123
278	Lim PL	J Clin Microbiol	1987			antigen	slide agglutination test to detect group D salmonella, using an O-9 monoclonal antibody	blood culture broth	n	viable bacteria	blood culture pos for group D salmonella, 5-10ml inoculated into hrain heart infusion broth, subcultured on blood and macconkey agar dys 1, 2, and 5,	blood	unclear	y	104	14	0	0	90
219	Rockhill RC	J Clin Microbiol	1980			antigen	Slide coagglutination test to detect D, Vi and d antigens from S.typhi, in urine	urine	n	viable bacteria	isolation of S.typhi from blood, rectal swab or urine	blood, rectal swab, urine	n	y	96	59	22	2	13
275	Mathai E	Indian J Med Res	1989			antigen	Staphylococcal coagglutination (CoA) test for the detection of s.typhi O antigen, using S.typhi O high titer antiserum	blood culture media	n	viable bacteria	blood culture pos for s.typhi, methods not specified	blood	unclear	y	106	32	21	2	51
275	Mathai E	Indian J Med Res	1989			antigen	Staphylococcal coagglutination (CoA) test for the detection of s.typhi O antigen, using S.typhi O high titer antiserum absorbed with S.paratyphi AO antigen	blood culture media	n	viable bacteria	blood culture pos for s.typhi, methods not specified	blood	unclear	y	106	30	2	4	70
298	Chaicumpa W	J Clin Microbiol	1988			antigen	triple antibody sandwich ELISA to detect S.typhi antigen	urine	n	viable bacteria	blood culture pos for S.typhi, methods not specified	blood	unclear	y	58	7	6	10	35
3	Nugraha J	PLoS One	2012			antigen	Tubex TP (prepared in lab, monoclonal anti-012 antibody)	blood culture broth	n	viable bacteria	blood culture (3.5ml, Ox-bile broth (Oxoid, UK), subcultured at 2 & 4 dys)	blood	n	y	78	28	0	0	50
249	Thriemer K	PLoS One	2012			clinical	WHO case definition of suspected case of Typhoid fever (>=3 days fever)	clinical	n	viable bacteria	isolation of S.typhi in blood culture, automated blood culture system Bactec 9050 (BD, USA)	blood	y	y	2209	38	1378	8	785
136	Bhutta ZA	Am J Trop Med Hyg	1999			composite	combined cultures (blood and/or bone marrow) and Typhidot	blood, bone marrow, serum	n	CRS	blood/bone marrow culture or clinical diagnosis	blood, clinical	n	y	97	57	6	14	20
136	Bhutta ZA	Am J Trop Med Hyg	1999			composite	combined cultures (blood and/or bone marrow) and Typhidot-M	blood, bone marrow, serum	n	CRS	blood/bone marrow culture or clinical diagnosis	blood, clinical	n	y	97	59	3	12	23
136	Bhutta ZA	Am J Trop Med Hyg	1999			composite	combined cultures (blood and/or bone marrow) and Widal test	blood, bone marrow, serum	n	CRS	blood/bone marrow culture or clinical diagnosis	blood, clinical	n	y	97	56	5	15	21
249	Thriemer K	PLoS One	2012			composite	WHO case definition of probable case of Typhoid fever (>=3 days fever and pos serology: Widal H antigen >=1:80)	clinical	n	viable bacteria	isolation of S.typhi in blood culture, automated blood culture system Bactec 9050 (BD, USA)	blood	y	y	2179	19	7	27	2126
249	Thriemer K	PLoS One	2012			composite	WHO case definition of probable case of Typhoid fever (>=3 days fever and pos serology: Widal O antigen >=1:80)	clinical	n	viable bacteria	isolation of S.typhi in blood culture, automated blood culture system Bactec 9050 (BD, USA)	blood	y	y	2179	19	7	27	2126
78	Ambati SR	Indian J Pediatr	2007			DNA	nested PCR, to detect flagellin (H-1d) gene, volume of urine for DNA extraction unclear	urine	n	DNA	nested PCR, to detect flagellin (H-1d) gene, volume of blood for DNA extraction unclear	blood	n	y	71	42	1	1	27
78	Ambati SR	Indian J Pediatr	2007			DNA	nested PCR, to detect flagellin (H-1d) gene, volume of blood for DNA extraction unclear	blood	n	clinical suspicion	cases selected based on high index of clinical suspicion: continuous high grade fever, toxic appearance, abdominal discomfort, relative bradycardia, splenomegaly, hepatomegaly, other causes of fever ruled out	clinical	n	y	71	43	0	9	19
78	Ambati SR	Indian J Pediatr	2007			DNA	nested PCR, to detect flagellin (H-1d) gene, volume of urine for DNA extraction unclear	urine	n	clinical suspicion	cases selected based on high index of clinical suspicion: continuous high grade fever, toxic appearance, abdominal discomfort, relative bradycardia, splenomegaly, hepatomegaly, other causes of fever ruled out	clinical	n	y	71	43	0	9	19
29	Smith SI	J Infect Dev Ctries	2011			DNA	nested PCR (fliC flagellin gene)	blood	n	viable bacteria	blood culture (2ml blood incubated in brain heart broth, Oxoid UK, incubated for 7 dys at 37C	blood	n	y	287	0	10	0	277
51	Nandagopal B	Mol Diagn Ther	2010			DNA	nested PCR (fliC gene, Hotstar Taq)	buffy coat fraction of blood samples	n	viable bacteria	blood culture (BacT/Alert system, Biomerieux, USA)	blood	y	y	301	6	8	0	287
126	Haque A	Jpn J Infect Dis	2001			DNA	nested PCR to detect flagellin gene,	blood	n	viable bacteria	blood culture, done on 2 suscessive days, 2ml inoculated in trypticase soy broth (Difco, USA) with SPS incubated at 37 for 3dys	blood	n	y	55	8	27	0	20
72	Ali A	Epi Infect	2009			DNA	nested PCR to detect S.typhi and S.paratyphi A, DNA extracted from 200ul of overnight blood culture broth	blood culture broth	n	viable bacteria	blood culture, 2ml inoculated in 16ml TSB with SPS, incubated at 37C for 72hrs	blood	n	y	60	17	25	0	18
63	Nagarajan AG	J Clin Microbiol	2009			DNA	nested PCR to detect S.typhi and S.paratyphi A, target unique regions spanning genes STY0313 to STY0316, DNA retracted from 1ml blood	blood	n	viable bacteria	blood culture, 2.5ml inoculated in brain heart infusion medium, incubated at 37C for 24hrs, subcultured on macconkey agar	blood	n	n	58	48	0	3	7
254	Song JH	J Clin Microbiol	1993			DNA	nested PCR to detect S.typhi flagellin gene, unclear specimen type or volume of blood used	blood or blood culture broth	n	viable bacteria	blood culture pos for s.typhi, methods not specified	blood	unclear	y	26	11	4	1	10
86	Hatta M	Am J Trop Med Hyg	2007			DNA	nested PCR to detect unique sequences in Vi region of flagellin gene, DNA extracted from 100ul blood,	blood	n	viable bacteria	blood culture, 5ml inoculated in ox bile broth, incubated 24hrs, subcultured on SS agar	blood	n	y	131	67	26	1	37
86	Hatta M	Am J Trop Med Hyg	2007			DNA	nested PCR to detect unique sequences in Vi region of flagellin gene, DNA extracted from 100ul blood,	blood	n	CRS	diagnosis of TF made based on results of BC, evolution of illness, and response to treatment	blood, clinical	n	y	131	68	0	51	12
289	Haque A	Annals Saudi Med	1999			DNA	nested PCR, DNA extracted from 1ml blood, to detect S.typhi flagellin gene	blood	n	viable bacteria	blood culture, 2ml inoculated in trypticase soy broth with SPS, incubated 37C for 72hrs	blood	n	y	107	27	32	1	47
116	Kumar A	Infect Genet Evol	2002			DNA	nested PCR, flagellin gene, DNA extracted from 5ml blood	blood	n	viable bacteria	blood culture, 5ml blood inoculated into brain heart infusiong broth, incubated up to 1 wk,	blood	n	y	60	20	12	0	28
16	Kumar G	J Clin Microbiol	2012			DNA	nested PCR, fliC gene, DNA extracted from 15ml urine	urine	n	clinical suspicion	patients suspected of suffering from TF	clinical	n	y	42	20	0	2	20
16	Kumar G	J Clin Microbiol	2012			DNA	nested PCR, fliC gene, DNA extracted from 3-5ml blood	blood	n	clinical suspicion	patients suspected of suffering from TF	clinical	n	y	42	21	0	1	20
16	Kumar G	J Clin Microbiol	2012			DNA	nested PCR, fliC gene, DNA extracted from 3g stool	stool	n	clinical suspicion	patients suspected of suffering from TF	clinical	n	y	42	15	3	7	17
93	Nizami SQ	Scand J Clin Lab Invest	2006			DNA	nested PCR, Vi antigen (ViaB region), DNA extracted from .5-2ml blood	blood	n	viable bacteria	blood culture, methods not spedified (Bactec ped+ bottles)	blood	y	n	202	10	12	15	165
151	Chaudhry R	J Clin Pathol	1997			DNA	PCR to detect flagellin gene of S.typhi	citrated blood or cultured blood clot	n	viable bacteria	blood culture pos for S.typhi, methods not specified	blood	unclear	y	84	21	4	0	59
106	Sanchez-Jimenez MM	J Med Microbiol	2004			DNA	PCR to detect hilA gene, DNA extracted from 1ml blood,	blood	n	viable bacteria	blood culture, unknown volume inoculated into trypticase soy (BD, USA) and 0.05% SPS, incubated at 37 at least 7days	blood	n	y	68	34	3	0	31
114	Massi MN	J Infect Chemother	2003			DNA	PCR to detect the flagellin gene, DNA extrated from 1ml blood	blood	n	viable bacteria	blood culture, 5ml inoculated in bile broth (Merck, USA) and incubated 24hrs at 37, subcultured on SS agar	blood	n	y	73	10	36	0	27
294	Devrim I	Central Euro J Med	2008			DNA	PCR, DNA extracted from 1ml blood,	blood	n	viable bacteria	blood culture pos for S.typhi, 5ml blood inoculated in 15ml bile broth	blood	unclear	y	45	1	1	0	43
100	Massi MN	Int J Med Microbiol	2005			DNA	PCR, H1-d flagellin gene, DNA extracted from 1ml blood, Taqman assay using ABI Prism 7700 (applied biosystems, Japan)	blood	n	viable bacteria	blood culture, 5ml inoculated into bile broth (Merck, USA), incubated at 37C for 3 days	blood	y	y	55	8	40	0	7
79	Aziah I	Diagn Microbiol Infect Dis	2007			DNA	ready-to-use PCR test for S.typhi, to detect ST50 gene, DNA extracted from 1ml blood culture broth,	blood culture broth	n	viable bacteria	blood culture, using BACTEC broth (BD, USA), methods not further described	blood	y	y	73	29	0	4	40
48	Nga TV	BMC Infect Dis	2010			DNA	real-time PCR to detect S.paratyphiA, target sequence SSPA2308, DNA extracted from 4ml blood	blood	n	viable bacteria	blood culture confirmed S.paratyphiA, methods not specified	blood	unclear	y	121	18	0	28	75
48	Nga TV	BMC Infect Dis	2010			DNA	real-time PCR to detect S.typhi, target sequence STY0201, DNA extracted from 4ml blood,	blood	n	viable bacteria	blood culture confirmed S.typhi, methods not specified	blood	unclear	y	129	23	0	31	75
136	Bhutta ZA	Am J Trop Med Hyg	1999			viable bacteria	blood and/or bone marrow culture	blood, bone marrow	unclear	CRS	blood/bone marrow culture or clinical diagnosis	blood, clinical	n	y	97	46	0	25	26
179	Duthie R	J Clin Pathol	1990			viable bacteria	blood clot culture, inoculated in 10ml 0.5% bile salt broth (Oxoid), subcultured after 2 and 6 days, DCA and MacConkey agar	blood clot	n	viable bacteria	blood culture, Bactec 460 radiometric system (Johnson Lab, USA)	blood	y	y	42	14	3	25	0
16	Kumar G	J Clin Microbiol	2012			viable bacteria	blood culture (5ml inoculated, cultured up to 7dys)	blood	n	clinical suspicion	patients suspected of suffering from TF	clinical	n	y	42	7	0	15	20
229	Wain J	J Infect Dev Ctries	2008			viable bacteria	blood culture, 15ml, unclear what media,	blood	unclear	viable bacteria	bone marrow culture, 1ml	bone marrow aspirate	unclear	y	69	52	7	9	1
78	Ambati SR	Indian J Pediatr	2007			viable bacteria	blood culture, 2-20ml inoculated depending on age	blood	n	DNA	nested PCR	blood	n	y	71	14	0	29	28
78	Ambati SR	Indian J Pediatr	2007			viable bacteria	blood culture, 2-20ml inoculated depending on age into blood culture bottles (HiMedia, India), incubated for 7 dys	blood	n	clinical suspicion	cases selected basis on high index of clinical suspicion: continuous high grade fever, toxic appearance, abdominal discomfort, relative bradycardia, splenomegaly, hepatomegaly, other causes of fever ruled out	clinical	n	y	71	14	0	38	19
104	Prakash P	J Clin Microbiol	2005			viable bacteria	blood culture, 2-8ml inoculated in hrain heart infusion broth, incubated up to 7dys	blood	n	DNA	nested PCR using H1-d primers, DNA extracted from 3ml blood	blood	n	y	63	17	0	36	10
301	Akoh JA	Trop Doct	1991			viable bacteria	blood culture, 2ml inoculated in thioglycolate broth	blood	n	viable bacteria	bone marrow culture, 1-2ml inoculated into thioglycolate broth	bone marrow aspirate	n	y	31	8	3	11	9
295	Das S	Diagn Microbiol Infect Dis	2013			viable bacteria	blood culture, 4ml inoculated in Bactec Peds Plus bottle and incubated in Bactec 9120 system for 7 days with subculturing (BD, USA)	blood	y	clinical suspicion	children who presented with high fever (>39C) and other signs and symptoms suggestive of typhoid fever	clinical	n	y	102	9	0	73	20
86	Hatta M	Am J Trop Med Hyg	2007			viable bacteria	blood culture, 5ml inoculated in ox bile broth, incubated 24hrs, subcultured on SS agar	blood	n	CRS	diagnosis of TF made based on results of BC, evolution of illness, and response to treatment	blood, clinical	n	y	131	93	0	26	12
221	Guerra-Caceres JG	Trans R Soc Trop Med Hyg	1979			viable bacteria	blood culture, 5ml inoculated in trypticase-soy broth or diphasic medium, incubated for up to 10 days	blood	n	viable bacteria	bone marrow culture, 0.5ml inoculated in trypticase-soy broth or diphasic medium, and incubated up to 10 days	bone marrow aspirate	n	y	60	26	0	31	3
75	Pastoor R	Diagn Microbiol Infect Dis	2008			viable bacteria	blood culture, 5ml inoculated into ox bile broth, subculture after 24hrs	blood	n	CRS	1) positive blood culture (54), or 2) Widal test pos, clinical findings and response to treatment (31), or 3) clinical findings and response to treatment (31)	blood, serum, clinical	n	n	209	54	0	62	93
229	Wain J	J Infect Dev Ctries	2008			viable bacteria	blood culture, 5ml, unclear what media	blood	unclear	viable bacteria	bone marrow culture, 1ml	bone marrow aspirate	unclear	y	103	53	4	16	30
125	Gasem MH	J Med Microbiol	2002			viable bacteria	blood culture, 8-10ml inoculated, Bactec 9120 automated system (BD, USA)	blood	y	viable bacteria	bone marrrow culture, 1-2ml inoculated, Bactec 9120 automated system (BD, USA)	bone marrow aspirate	y	y	61	43	1	10	7
16	Kumar G	J Clin Microbiol	2012			viable bacteria	stool culture (3g enriched in selenite-F broth and inoculated on culture plates)	stool	n	clinical suspicion	patients suspected of suffering from TF	clinical	n	y	42	0	0	22	20
16	Kumar G	J Clin Microbiol	2012			viable bacteria	urine culture (10ml inoculated into selenite-F broth, incubated overnight)	urine	n	clinical suspicion	patients suspected of suffering from TF	clinical	n	y	42	0	0	22	20
78	Ambati SR	Indian J Pediatr	2007			viable bacteria	Urine culture, 10ml urine inoculated	urine	n	clinical suspicion	cases selected based on high index of clinical suspicion: continuous high grade fever, toxic appearance, abdominal discomfort, relative bradycardia, splenomegaly, hepatomegaly, other causes of fever ruled out	clinical	n	y	71	2	0	50	19
309	Andrews JR	PLoS NTD	2013			viable bacteria	blood culture, using electricity-free culturing approach, BacT/Alert culture bottles (biomerieux, USA), 4ml blood	blood	n	viable bacteria	blood culture, 30-50ml media containing tryptone soya broth inoculated with 4ml blood, BACTEC peds plus bottles used for pediatric patients, inclubated at 37 in standard incubator	blood	n	y	304	50	10	5	239
